# Supplementary material for: ﻿Review of Asaphes Walker, 1834 (Hymenoptera, Chalcidoidea, Asaphesinae) from Xinjiang, China
Source: Zookeys. 2024 Oct 1;1214:35–57. doi: 10.3897/zookeys.1214.127982 (PMC11462077; doi:10.3897/zookeys.1214.127982)
Supplement: XML Treatment for Asaphes [file zookeys.1214.127982-treatment1.xml]

<!DOCTYPE tp:taxon-treatment
  PUBLIC "-//TaxonX//DTD Taxonomic Treatment Publishing DTD v0 20100105//EN" "tax-treatment-NSO.dtd">
<tp:taxon-treatment xmlns:tp="http://www.plazi.org/taxpub"><tp:treatment-meta><kwd-group><label>Taxon classification</label><kwd>
                <named-content content-type="kingdom">Animalia</named-content>
              </kwd><kwd>
                <named-content content-type="order">Hymenoptera</named-content>
              </kwd><kwd>
                <named-content content-type="family">Pteromalidae</named-content>
              </kwd></kwd-group><mixed-citation publication-type="journal"><person-group><name><surname>Li</surname><given-names>Qin</given-names></name><name><surname>Zhang</surname><given-names>Tong-You</given-names></name><name><surname>Gibson</surname><given-names>Gary A. P.</given-names></name><name><surname>Shan</surname><given-names>Shi-Lei</given-names></name><name><surname>Xiao</surname><given-names>Hui</given-names></name></person-group><article-title>﻿Review of <italic><tp:taxon-name><tp:taxon-name-part taxon-name-part-type="genus" reg="Asaphes">Asaphes</tp:taxon-name-part></tp:taxon-name></italic> Walker, 1834 (<tp:taxon-name><tp:taxon-name-part taxon-name-part-type="order">Hymenoptera</tp:taxon-name-part></tp:taxon-name>, <tp:taxon-name><tp:taxon-name-part taxon-name-part-type="superfamily">Chalcidoidea</tp:taxon-name-part></tp:taxon-name>, <tp:taxon-name><tp:taxon-name-part taxon-name-part-type="subfamily">Asaphesinae</tp:taxon-name-part></tp:taxon-name>) from Xinjiang, China</article-title><source>Zookeys</source><day>01</day><month>10</month><year>2024</year><volume>1214</volume><fpage>35</fpage><lpage>57</lpage><pub-id pub-id-type="doi">10.3897/zookeys.1214.127982</pub-id></mixed-citation></tp:treatment-meta><tp:nomenclature><label>﻿</label><tp:taxon-name>
              <object-id xmlns:xlink="http://www.w3.org/1999/xlink" content-type="arpha" xlink:type="simple">AEA9E9AB-2504-5FCA-A521-6433939D9786</object-id>
              <tp:taxon-name-part taxon-name-part-type="genus" reg="Asaphes">Asaphes</tp:taxon-name-part>
            </tp:taxon-name><tp:taxon-authority>Walker, 1834</tp:taxon-authority><tp:nomenclature-citation-list><tp:nomenclature-citation><tp:taxon-name>
                  <tp:taxon-name-part taxon-name-part-type="genus" reg="Asaphes">Asaphes</tp:taxon-name-part>
                </tp:taxon-name><comment>Walker, 1834: 151. Type species: <tp:taxon-name><tp:taxon-name-part taxon-name-part-type="genus" reg="Asaphes">Asaphes</tp:taxon-name-part><tp:taxon-name-part taxon-name-part-type="species" reg="vulgaris">vulgaris</tp:taxon-name-part></tp:taxon-name> Walker; by monotypy.</comment></tp:nomenclature-citation><tp:nomenclature-citation><tp:taxon-name>
                  <tp:taxon-name-part taxon-name-part-type="genus" reg="Isocratus">Isocratus</tp:taxon-name-part>
                </tp:taxon-name><comment>Förster, 1856: 53, 58. Unnecessary replacement name according to <xref ref-type="bibr" rid="B16">Gahan and Fagan 1923</xref>: 18; incorrectly considered as preoccupied by <tp:taxon-name><tp:taxon-name-part taxon-name-part-type="genus" reg="Asaphus">Asaphus</tp:taxon-name-part></tp:taxon-name> Brongniart.</comment></tp:nomenclature-citation><tp:nomenclature-citation><tp:taxon-name>
                  <tp:taxon-name-part taxon-name-part-type="genus" reg="Parectroma">Parectroma</tp:taxon-name-part>
                </tp:taxon-name><comment>Brèthes, 1913: 91. Type species: <tp:taxon-name><tp:taxon-name-part taxon-name-part-type="genus" reg="Parectroma">Parectroma</tp:taxon-name-part><tp:taxon-name-part taxon-name-part-type="species" reg="hubrichi">hubrichi</tp:taxon-name-part></tp:taxon-name> Brèthes by monotypy. Synonymized by <xref ref-type="bibr" rid="B14">De Santis 1960</xref>: 113.</comment></tp:nomenclature-citation></tp:nomenclature-citation-list></tp:nomenclature><tp:treatment-sec sec-type="diagnosis" id="SECID0EHJAG"><title>Diagnosis.</title><p><italic><tp:taxon-name><tp:taxon-name-part taxon-name-part-type="genus" reg="Asaphes">Asaphes</tp:taxon-name-part></tp:taxon-name></italic> can be recognized by the following features: head with horseshoe-like occipital carina (Figs <xref ref-type="fig" rid="F1">1C</xref>, <xref ref-type="fig" rid="F2">2C</xref>) and with genal carina; antenna 14-segmented including one or two anelli (basal flagellomeres without <abbrev xmlns:xlink="http://www.w3.org/1999/xlink" xlink:title="multiporous plate sensilla" id="ABBRID0E3JAG" xlink:type="simple">mps</abbrev>), seven or six funiculars (with <abbrev xmlns:xlink="http://www.w3.org/1999/xlink" xlink:title="multiporous plate sensilla" id="ABBRID0EAKAG" xlink:type="simple">mps</abbrev>) and three distinct clavomeres plus tiny apical fourth clavomere (terminal button); torulus distinctly below midline of head near lower margin of eyes, with upper margin slightly above (Figs <xref ref-type="fig" rid="F1">1D</xref>, <xref ref-type="fig" rid="F4">4B</xref>) to distinctly below lower ocular line; left mandible bidentate and right mandible tridentate; pronotum transverse-quadrangular, ~ 1/2 as long as mesoscutum and rounded to abruptly angled to neck but without marginal rim (Fig. <xref ref-type="fig" rid="F1">1A, B</xref>); mesoscutum with compete notauli (Figs <xref ref-type="fig" rid="F1">1B</xref>, <xref ref-type="fig" rid="F2">2A</xref>, <xref ref-type="fig" rid="F3">3F</xref>); marginal vein subequal in length or shorter than stigmal vein (Figs <xref ref-type="fig" rid="F1">1F</xref>, <xref ref-type="fig" rid="F2">2F</xref>, <xref ref-type="fig" rid="F3">3G</xref>, <xref ref-type="fig" rid="F4">4G</xref>); petiole tubular, divided into dorsal and ventral parts by lateral sulcus and with dorsal surface strongly sculptured, reticulate and/or with irregular longitudinal ribs (Figs <xref ref-type="fig" rid="F1">1E</xref>, <xref ref-type="fig" rid="F2">2E</xref>); gaster strongly sclerotized, non-collapsing (Figs <xref ref-type="fig" rid="F1">1A, B, I</xref>, <xref ref-type="fig" rid="F2">2E</xref>, <xref ref-type="fig" rid="F3">3A, H, K</xref>).</p><fig id="F1" position="float" orientation="portrait"><object-id xmlns:xlink="http://www.w3.org/1999/xlink" content-type="doi" xlink:type="simple">10.3897/zookeys.1214.127982.figure1</object-id><object-id xmlns:xlink="http://www.w3.org/1999/xlink" content-type="arpha" xlink:type="simple">29F2E865-4D15-5949-9AFA-492884F4412B</object-id><label>Figure 1.</label><caption><p><italic><tp:taxon-name><tp:taxon-name-part taxon-name-part-type="genus" reg="Asaphes">A.</tp:taxon-name-part><tp:taxon-name-part taxon-name-part-type="species" reg="californicus">californicus</tp:taxon-name-part></tp:taxon-name></italic> Girault <bold>A–D</bold> female <bold>A</bold> body, lateral view <bold>B</bold> body, dorsal view <bold>C</bold> head, dorsal view <bold>D</bold> head, frontal view <bold>E</bold> scutellum, propodeum and petiole, dorsal view <bold>F</bold> fore wing <bold>G</bold> antenna <bold>H–J</bold> male <bold>H</bold> antenna <bold>I</bold> petiole and gaster, dorsal view <bold>J</bold> body, dorsal view.</p></caption><graphic xmlns:xlink="http://www.w3.org/1999/xlink" xlink:href="zookeys-1214-035_article-127982__-g001.jpg" position="float" orientation="portrait" xlink:type="simple" id="oo_1146227.jpg"><uri content-type="original_file" xlink:type="simple">https://binary.pensoft.net/fig/1146227</uri></graphic></fig><fig id="F2" position="float" orientation="portrait"><object-id xmlns:xlink="http://www.w3.org/1999/xlink" content-type="doi" xlink:type="simple">10.3897/zookeys.1214.127982.figure2</object-id><object-id xmlns:xlink="http://www.w3.org/1999/xlink" content-type="arpha" xlink:type="simple">4B9FE308-98A9-56DA-ADE8-D76C83B6BC66</object-id><label>Figure 2.</label><caption><p><italic><tp:taxon-name><tp:taxon-name-part taxon-name-part-type="genus" reg="Asaphes">A.</tp:taxon-name-part><tp:taxon-name-part taxon-name-part-type="species" reg="fuyunis">fuyunis</tp:taxon-name-part></tp:taxon-name></italic> Li &amp; Zhang, sp. nov., holotype, female <bold>A</bold> body, dorsal view <bold>B</bold> head, frontal view <bold>C</bold> head, dorsal view <bold>D</bold> mesosoma; dorsal view <bold>E</bold> propodeum and gaster, dorsal view <bold>F</bold> fore wing <bold>G</bold> antenna <bold>H</bold> prepectus.</p></caption><graphic xmlns:xlink="http://www.w3.org/1999/xlink" xlink:href="zookeys-1214-035_article-127982__-g002.jpg" position="float" orientation="portrait" xlink:type="simple" id="oo_1146228.jpg"><uri content-type="original_file" xlink:type="simple">https://binary.pensoft.net/fig/1146228</uri></graphic></fig><fig id="F3" position="float" orientation="portrait"><object-id xmlns:xlink="http://www.w3.org/1999/xlink" content-type="doi" xlink:type="simple">10.3897/zookeys.1214.127982.figure3</object-id><object-id xmlns:xlink="http://www.w3.org/1999/xlink" content-type="arpha" xlink:type="simple">957D8175-8C17-56B8-B871-D926FE656B63</object-id><label>Figure 3.</label><caption><p><italic><tp:taxon-name><tp:taxon-name-part taxon-name-part-type="genus" reg="Asaphes">A.</tp:taxon-name-part><tp:taxon-name-part taxon-name-part-type="species" reg="suspensus">suspensus</tp:taxon-name-part></tp:taxon-name></italic> (Nees) <bold>A–G, I</bold> female <bold>A</bold> body, dorsal view <bold>B</bold> body, lateral view <bold>C</bold> head, frontal view <bold>D</bold> head, lateral view <bold>E</bold> head, dorsal view <bold>F</bold> head and mesosoma, dorsal view <bold>G</bold> fore wing <bold>I</bold> antenna <bold>H, J, K</bold> male <bold>H</bold> body, lateral view <bold>J</bold> antenna <bold>K</bold> propodeum and gaster, dorsal view.</p></caption><graphic xmlns:xlink="http://www.w3.org/1999/xlink" xlink:href="zookeys-1214-035_article-127982__-g003.jpg" position="float" orientation="portrait" xlink:type="simple" id="oo_1146229.jpg"><uri content-type="original_file" xlink:type="simple">https://binary.pensoft.net/fig/1146229</uri></graphic></fig><fig id="F4" position="float" orientation="portrait"><object-id xmlns:xlink="http://www.w3.org/1999/xlink" content-type="doi" xlink:type="simple">10.3897/zookeys.1214.127982.figure4</object-id><object-id xmlns:xlink="http://www.w3.org/1999/xlink" content-type="arpha" xlink:type="simple">F5B4AD0C-E39A-5687-B2FF-266671574E03</object-id><label>Figure 4.</label><caption><p><italic><tp:taxon-name><tp:taxon-name-part taxon-name-part-type="genus" reg="Asaphes">A.</tp:taxon-name-part><tp:taxon-name-part taxon-name-part-type="species" reg="vulgaris">vulgaris</tp:taxon-name-part></tp:taxon-name></italic> Walker, female <bold>A</bold> body, lateral view <bold>B</bold> head, frontal view <bold>C</bold> head, lateral view <bold>D</bold> head, dorsal view <bold>E</bold> mesosoma, dorsal view <bold>F</bold> mesosoma, metasoma and wing, dorsal view <bold>G</bold> fore wing <bold>H</bold> antenna.</p></caption><graphic xmlns:xlink="http://www.w3.org/1999/xlink" xlink:href="zookeys-1214-035_article-127982__-g004.jpg" position="float" orientation="portrait" xlink:type="simple" id="oo_1146230.jpg"><uri content-type="original_file" xlink:type="simple">https://binary.pensoft.net/fig/1146230</uri></graphic></fig></tp:treatment-sec><tp:treatment-sec sec-type="comments" id="SECID0ESRAG"><title>Comments.</title><p><xref ref-type="bibr" rid="B22">Graham (1990</xref>: 200) incorrectly listed <italic><tp:taxon-name><tp:taxon-name-part taxon-name-part-type="genus" reg="Notopodion">Notopodion</tp:taxon-name-part></tp:taxon-name></italic> Dahlbom, 1857 as a junior synonym of <italic><tp:taxon-name><tp:taxon-name-part taxon-name-part-type="genus" reg="Asaphes">Asaphes</tp:taxon-name-part></tp:taxon-name></italic>, which was followed by <xref ref-type="bibr" rid="B18">Gibson and Vikberg (1998)</xref> and <xref ref-type="bibr" rid="B42">Xiao and Huang (2000)</xref>; rather, <italic><tp:taxon-name><tp:taxon-name-part taxon-name-part-type="genus" reg="Notopodion">Notopodion</tp:taxon-name-part></tp:taxon-name></italic> is a synonym of <italic><tp:taxon-name><tp:taxon-name-part taxon-name-part-type="genus" reg="Podagrion">Podagrion</tp:taxon-name-part></tp:taxon-name></italic> Spinola, 1811 (<tp:taxon-name><tp:taxon-name-part taxon-name-part-type="family">Torymidae</tp:taxon-name-part></tp:taxon-name>) (<xref ref-type="bibr" rid="B34">Noyes 2019</xref>). <xref ref-type="bibr" rid="B18">Gibson and Vikberg (1998)</xref> provide a more comprehensive diagnosis of the genus as well as a subfamily diagnosis as then recognized, which was modified by <xref ref-type="bibr" rid="B9">Burks and Heraty (2020)</xref> and Burks et al. (2022). Burks et al (2022) considered the antenna of <tp:taxon-name>Asaphenesinae</tp:taxon-name> to be 14-segmented, including a small, terminal, fourth clavomere. While we follow their interpretation, because of its size the terminal clavomere, or “terminal button”, is inconspicuous and the antenna superficially appears to be 13-segmetned with three distinct clavomeres (e.g., Fig. <xref ref-type="fig" rid="F1">1G, H</xref>). Most <italic><tp:taxon-name><tp:taxon-name-part taxon-name-part-type="genus" reg="Asaphes">Asaphes</tp:taxon-name-part></tp:taxon-name></italic> species also have two basal flagellomeres without <abbrev xmlns:xlink="http://www.w3.org/1999/xlink" xlink:title="multiporous plate sensilla" id="ABBRID0E6TAG" xlink:type="simple">mps</abbrev> and six funiculars with <abbrev xmlns:xlink="http://www.w3.org/1999/xlink" xlink:title="multiporous plate sensilla" id="ABBRID0EDUAG" xlink:type="simple">mps</abbrev>, though the antenna of <italic><tp:taxon-name><tp:taxon-name-part taxon-name-part-type="genus" reg="Asaphes">A.</tp:taxon-name-part><tp:taxon-name-part taxon-name-part-type="species" reg="umbilcatus">umbilcatus</tp:taxon-name-part></tp:taxon-name></italic> has only a single strongly transverse anellus and seven funiculars with <abbrev xmlns:xlink="http://www.w3.org/1999/xlink" xlink:title="multiporous plate sensilla" id="ABBRID0ESUAG" xlink:type="simple">mps</abbrev> (Xiao and Huang: fig. 6). <xref ref-type="bibr" rid="B32">Narendran and van Harten (2007)</xref> described the antennal formula of <italic><tp:taxon-name><tp:taxon-name-part taxon-name-part-type="genus" reg="Asaphes">A.</tp:taxon-name-part><tp:taxon-name-part taxon-name-part-type="species" reg="ecarinatus">ecarinatus</tp:taxon-name-part></tp:taxon-name></italic> as 1: 1: 3: 7: 3 (i.e., 15-segmented), but their line drawing illustration of the flagellum appears to show a single basal flagellomere without <abbrev xmlns:xlink="http://www.w3.org/1999/xlink" xlink:title="multiporous plate sensilla" id="ABBRID0EFVAG" xlink:type="simple">mps</abbrev>, six funiculars with <abbrev xmlns:xlink="http://www.w3.org/1999/xlink" xlink:title="multiporous plate sensilla" id="ABBRID0EJVAG" xlink:type="simple">mps</abbrev>, and three clavomeres (i.e., 12-segmented). We did not examine type material to clarify these inconsistencies, but almost certainly the described antennal formula is incorrect, and the basal flagellomere likely is so strongly transverse that it is not clearly illustrated in the line drawing so that the antennal formula likely is 1:1:2:6:3, excluding the terminal button. The number of basal flagellomeres lacking <abbrev xmlns:xlink="http://www.w3.org/1999/xlink" xlink:title="multiporous plate sensilla" id="ABBRID0ENVAG" xlink:type="simple">mps</abbrev> requires close examination because even though <xref ref-type="bibr" rid="B42">Xiao and Huang (2000)</xref> key both <italic><tp:taxon-name><tp:taxon-name-part taxon-name-part-type="genus" reg="Asaphes">A.</tp:taxon-name-part><tp:taxon-name-part taxon-name-part-type="species" reg="suspensus">suspensus</tp:taxon-name-part></tp:taxon-name></italic> and <italic><tp:taxon-name><tp:taxon-name-part taxon-name-part-type="genus" reg="Asaphes">A.</tp:taxon-name-part><tp:taxon-name-part taxon-name-part-type="species" reg="vulgaris">vulgaris</tp:taxon-name-part></tp:taxon-name></italic> as having “at most F1 without sensilla”, the flagellum of both species have two anelli, i.e., lacking <abbrev xmlns:xlink="http://www.w3.org/1999/xlink" xlink:title="multiporous plate sensilla" id="ABBRID0ELWAG" xlink:type="simple">mps</abbrev> (<xref ref-type="bibr" rid="B18">Gibson and Vikberg 1998</xref> figs 28, 30). As such, the number of basal flagellomeres without <abbrev xmlns:xlink="http://www.w3.org/1999/xlink" xlink:title="multiporous plate sensilla" id="ABBRID0ETWAG" xlink:type="simple">mps</abbrev> for the new species described by <xref ref-type="bibr" rid="B42">Xiao and Huang (2000)</xref> requires confirmation, including <italic><tp:taxon-name><tp:taxon-name-part taxon-name-part-type="genus" reg="Asaphes">A.</tp:taxon-name-part><tp:taxon-name-part taxon-name-part-type="species" reg="globularis">globularis</tp:taxon-name-part></tp:taxon-name></italic>, which has the basal four flagellomeres so strongly transverse as to possibly lack <abbrev xmlns:xlink="http://www.w3.org/1999/xlink" xlink:title="multiporous plate sensilla" id="ABBRID0EGXAG" xlink:type="simple">mps</abbrev> (<xref ref-type="bibr" rid="B42">Xiao and Huang 2000</xref>: fig. 16).</p><p><italic><tp:taxon-name><tp:taxon-name-part taxon-name-part-type="genus" reg="Asaphes">Asaphes</tp:taxon-name-part></tp:taxon-name></italic> can be differentiated from other genera classified in <tp:taxon-name><tp:taxon-name-part taxon-name-part-type="family">Pteromalidae</tp:taxon-name-part></tp:taxon-name> prior to Burks et al. (2022) using such keys as <xref ref-type="bibr" rid="B21">Graham (1969)</xref>, <xref ref-type="bibr" rid="B5">Bouček and Rasplus (1991)</xref>, <xref ref-type="bibr" rid="B4">Bouček and Heydon (1997)</xref>, <xref ref-type="bibr" rid="B42">Xiao and Huang (2000)</xref>, or <xref ref-type="bibr" rid="B23">Huang and Xiao (2005)</xref>.</p></tp:treatment-sec><ref-list><ref id="B16"><mixed-citation xmlns:xlink="http://www.w3.org/1999/xlink" xlink:type="simple"><person-group><name name-style="western"><surname>Gahan</surname><given-names>AB</given-names></name><name name-style="western"><surname>Fagan</surname><given-names>MM</given-names></name></person-group> (<year>1923</year>) <article-title>The type species of the genera of <tp:taxon-name><tp:taxon-name-part taxon-name-part-type="superfamily">Chalcidoidea</tp:taxon-name-part></tp:taxon-name> or chalcid-flies.</article-title><source>Bulletin of the United States National Museum</source><volume>124</volume>: <fpage>1</fpage>–<lpage>173</lpage>. <ext-link xlink:href="10.5479/si.03629236.124.i" ext-link-type="doi" xlink:type="simple">https://doi.org/10.5479/si.03629236.124.i</ext-link></mixed-citation></ref><ref id="B14"><mixed-citation xmlns:xlink="http://www.w3.org/1999/xlink" xlink:type="simple"><person-group><name name-style="western"><surname>De Santis</surname><given-names>L</given-names></name></person-group> (<year>1960</year>) Anotaciones sobre Calcidoideos Argentinos. II. (<tp:taxon-name><tp:taxon-name-part taxon-name-part-type="order">Hymenoptera</tp:taxon-name-part></tp:taxon-name>). Revista de la Facultad de Agronomíía (3<sup>a</sup> época) 36: 109–119.</mixed-citation></ref><ref id="B22"><mixed-citation xmlns:xlink="http://www.w3.org/1999/xlink" xlink:type="simple"><person-group><name name-style="western"><surname>Graham</surname><given-names>MWRdeV</given-names></name></person-group> (<year>1990</year>) <article-title>The identity of certain problematic <italic>Dahlbom</italic> genera of <tp:taxon-name><tp:taxon-name-part taxon-name-part-type="superfamily">Chalcidoidea</tp:taxon-name-part></tp:taxon-name> (<tp:taxon-name><tp:taxon-name-part taxon-name-part-type="order">Hymenoptera</tp:taxon-name-part></tp:taxon-name>) some represented by original material in Zoologiska Institutionen, Lund, Sweden.</article-title><source>Entomologist’s Monthly Magazine</source><volume>126</volume>(<issue>1516–1519</issue>): <fpage>197</fpage>–<lpage>200</lpage>.</mixed-citation></ref><ref id="B18"><mixed-citation xmlns:xlink="http://www.w3.org/1999/xlink" xlink:type="simple"><person-group><name name-style="western"><surname>Gibson</surname><given-names>GAP</given-names></name><name name-style="western"><surname>Vikberg</surname><given-names>V</given-names></name></person-group> (<year>1998</year>) <article-title>The species of <italic><tp:taxon-name><tp:taxon-name-part taxon-name-part-type="genus">Asaphes</tp:taxon-name-part></tp:taxon-name></italic> Walker from America North of Mexico, with remarks on extralimital distributions and taxa (<tp:taxon-name><tp:taxon-name-part taxon-name-part-type="order">Hymenoptera</tp:taxon-name-part></tp:taxon-name>: <tp:taxon-name><tp:taxon-name-part taxon-name-part-type="superfamily">Chalcidoidea</tp:taxon-name-part></tp:taxon-name>: <tp:taxon-name><tp:taxon-name-part taxon-name-part-type="family">Pteromalidae</tp:taxon-name-part></tp:taxon-name>).</article-title><source>Journal of <tp:taxon-name><tp:taxon-name-part taxon-name-part-type="order">Hymenoptera</tp:taxon-name-part></tp:taxon-name> Research</source><volume>7</volume>(<issue>2</issue>): <fpage>209</fpage>–<lpage>256</lpage>. <ext-link xlink:href="https://biostor.org/reference/522" ext-link-type="uri" xlink:type="simple">https://biostor.org/reference/522</ext-link></mixed-citation></ref><ref id="B42"><mixed-citation xmlns:xlink="http://www.w3.org/1999/xlink" xlink:type="simple"><person-group><name name-style="western"><surname>Xiao</surname><given-names>H</given-names></name><name name-style="western"><surname>Huang</surname><given-names>DW</given-names></name></person-group> (<year>2000</year>) <article-title>A taxonomic study on <italic><tp:taxon-name><tp:taxon-name-part taxon-name-part-type="genus">Asaphes</tp:taxon-name-part></tp:taxon-name></italic> (<tp:taxon-name><tp:taxon-name-part taxon-name-part-type="order">Hymenoptera</tp:taxon-name-part></tp:taxon-name>: <tp:taxon-name><tp:taxon-name-part taxon-name-part-type="family">Pteromalidae</tp:taxon-name-part></tp:taxon-name>) from China, with descriptions of four new species.</article-title><source>Entomologia Sinica</source><volume>7</volume>(<issue>3</issue>): <fpage>193</fpage>–<lpage>202</lpage>. <ext-link xlink:href="10.1111/j.1744-7917.2000.tb00407.x" ext-link-type="doi" xlink:type="simple">https://doi.org/10.1111/j.1744-7917.2000.tb00407.x</ext-link></mixed-citation></ref><ref id="B34"><mixed-citation xmlns:xlink="http://www.w3.org/1999/xlink" xlink:type="simple"><person-group><name name-style="western"><surname>Noyes</surname><given-names>JS</given-names></name></person-group> (<year>2019</year>) Universal <tp:taxon-name><tp:taxon-name-part taxon-name-part-type="superfamily">Chalcidoidea</tp:taxon-name-part></tp:taxon-name> Database. <ext-link xlink:href="http://www.nhm.ac.uk/chalcidoids" ext-link-type="uri" xlink:type="simple">http://www.nhm.ac.uk/chalcidoids</ext-link>.</mixed-citation></ref><ref id="B9"><mixed-citation xmlns:xlink="http://www.w3.org/1999/xlink" xlink:type="simple"><person-group><name name-style="western"><surname>Burks</surname><given-names>RA</given-names></name><name name-style="western"><surname>Heraty</surname><given-names>JM</given-names></name></person-group> (<year>2020</year>) <article-title>First described fossil representatives of the parasitoid wasp taxa <tp:taxon-name><tp:taxon-name-part taxon-name-part-type="subfamily">Asaphesinae</tp:taxon-name-part></tp:taxon-name> n. n. and <tp:taxon-name><tp:taxon-name-part taxon-name-part-type="subfamily">Eunotinae</tp:taxon-name-part></tp:taxon-name> (<tp:taxon-name><tp:taxon-name-part taxon-name-part-type="order">Hymenoptera</tp:taxon-name-part></tp:taxon-name>: <tp:taxon-name><tp:taxon-name-part taxon-name-part-type="superfamily">Chalcidoidea</tp:taxon-name-part></tp:taxon-name>: <tp:taxon-name><tp:taxon-name-part taxon-name-part-type="family">Pteromalidae</tp:taxon-name-part></tp:taxon-name><italic>sensu lato</italic>) from Eocene Baltic amber.</article-title><source>Journal of Natural History</source><volume>54</volume>: <fpage>801</fpage>–<lpage>812</lpage>. <ext-link xlink:href="10.1080/00222933.2020.1747653" ext-link-type="doi" xlink:type="simple">https://doi.org/10.1080/00222933.2020.1747653</ext-link></mixed-citation></ref><ref id="B32"><mixed-citation xmlns:xlink="http://www.w3.org/1999/xlink" xlink:type="simple"><person-group><name name-style="western"><surname>Narendran</surname><given-names>TC</given-names></name><name name-style="western"><surname>van Harten</surname><given-names>A</given-names></name></person-group> (<year>2007</year>) <article-title>Five new species of <tp:taxon-name><tp:taxon-name-part taxon-name-part-type="family">Pteromalidae</tp:taxon-name-part></tp:taxon-name> (<tp:taxon-name><tp:taxon-name-part taxon-name-part-type="order">Hymenoptera</tp:taxon-name-part></tp:taxon-name>: <tp:taxon-name><tp:taxon-name-part taxon-name-part-type="superfamily">Chalcidoidea</tp:taxon-name-part></tp:taxon-name>) from Yemen.</article-title><source>Journal of Experimental Zoology, India</source><volume>10</volume>(<issue>1</issue>): <fpage>113</fpage>–<lpage>119</lpage>.</mixed-citation></ref><ref id="B21"><mixed-citation xmlns:xlink="http://www.w3.org/1999/xlink" xlink:type="simple"><person-group><name name-style="western"><surname>Graham</surname><given-names>MWRdeV</given-names></name></person-group> (<year>1969</year>) <article-title>The <tp:taxon-name><tp:taxon-name-part taxon-name-part-type="family">Pteromalidae</tp:taxon-name-part></tp:taxon-name> of north-western Europe (<tp:taxon-name><tp:taxon-name-part taxon-name-part-type="order">Hymenoptera</tp:taxon-name-part></tp:taxon-name>: <tp:taxon-name><tp:taxon-name-part taxon-name-part-type="superfamily">Chalcidoidea</tp:taxon-name-part></tp:taxon-name>).</article-title><source>Bulletin of the British Museum (Natural History) (Entomology), Supplement</source><volume>16</volume>: <fpage>1</fpage>–<lpage>851</lpage>. <ext-link xlink:href="10.5962/p.258046" ext-link-type="doi" xlink:type="simple">https://doi.org/10.5962/p.258046</ext-link></mixed-citation></ref><ref id="B5"><mixed-citation xmlns:xlink="http://www.w3.org/1999/xlink" xlink:type="simple"><person-group><name name-style="western"><surname>Bouček</surname><given-names>Z</given-names></name><name name-style="western"><surname>Rasplus</surname><given-names>J-Y</given-names></name></person-group> (<year>1991</year>) <source>Illustrated key to West-Palearctic genera of <tp:taxon-name><tp:taxon-name-part taxon-name-part-type="family">Pteromalidae</tp:taxon-name-part></tp:taxon-name>.</source><publisher-name>Institut National de la Recherche Agronomique (INRA)</publisher-name>, <publisher-loc>Paris, France</publisher-loc>, <size units="page">140 pp</size>.</mixed-citation></ref><ref id="B4"><mixed-citation xmlns:xlink="http://www.w3.org/1999/xlink" xlink:type="simple"><person-group><name name-style="western"><surname>Bouček</surname><given-names>Z</given-names></name><name name-style="western"><surname>Heydon</surname><given-names>SL</given-names></name></person-group> (<year>1997</year>) <article-title>Chapter 17. <tp:taxon-name><tp:taxon-name-part taxon-name-part-type="family">Pteromalidae</tp:taxon-name-part></tp:taxon-name>.</article-title> In: <person-group><name name-style="western"><surname>Gibson</surname><given-names>GAP</given-names></name><name name-style="western"><surname>Huber</surname><given-names>JT</given-names></name><name name-style="western"><surname>Woolley</surname><given-names>JB</given-names></name></person-group> (<role>Eds</role>) <issue-title>Annotated Keys to the Genera of Nearctic Chalcidoidea (Hymenoptera).</issue-title><source>NRC Research Press, Ottawa, Canada</source>, <fpage>541</fpage>–<lpage>692</lpage>.</mixed-citation></ref><ref id="B23"><mixed-citation xmlns:xlink="http://www.w3.org/1999/xlink" xlink:type="simple"><person-group><name name-style="western"><surname>Huang</surname><given-names>DW</given-names></name><name name-style="western"><surname>Xiao</surname><given-names>H</given-names></name></person-group> (<year>2005</year>) Zoological of China. Vol. 42. <tp:taxon-name><tp:taxon-name-part taxon-name-part-type="class">Insecta</tp:taxon-name-part></tp:taxon-name>. <tp:taxon-name><tp:taxon-name-part taxon-name-part-type="order">Hymenoptera</tp:taxon-name-part></tp:taxon-name> (<tp:taxon-name><tp:taxon-name-part taxon-name-part-type="family">Pteromalidae</tp:taxon-name-part></tp:taxon-name>). Science Press, Beijing, 272–281.</mixed-citation></ref></ref-list></tp:taxon-treatment>
