# Supplementary material for: ﻿Review of Asaphes Walker, 1834 (Hymenoptera, Chalcidoidea, Asaphesinae) from Xinjiang, China
Source: Zookeys. 2024 Oct 1;1214:35–57. doi: 10.3897/zookeys.1214.127982 (PMC11462077; doi:10.3897/zookeys.1214.127982)
Supplement: XML Treatment for Asaphes californicus [file zookeys.1214.127982-treatment2.xml]

<!DOCTYPE tp:taxon-treatment
  PUBLIC "-//TaxonX//DTD Taxonomic Treatment Publishing DTD v0 20100105//EN" "tax-treatment-NSO.dtd">
<tp:taxon-treatment xmlns:tp="http://www.plazi.org/taxpub"><tp:treatment-meta><kwd-group><label>Taxon classification</label><kwd>
                <named-content content-type="kingdom">Animalia</named-content>
              </kwd><kwd>
                <named-content content-type="order">Hymenoptera</named-content>
              </kwd><kwd>
                <named-content content-type="family">Pteromalidae</named-content>
              </kwd></kwd-group><mixed-citation publication-type="journal"><person-group><name><surname>Li</surname><given-names>Qin</given-names></name><name><surname>Zhang</surname><given-names>Tong-You</given-names></name><name><surname>Gibson</surname><given-names>Gary A. P.</given-names></name><name><surname>Shan</surname><given-names>Shi-Lei</given-names></name><name><surname>Xiao</surname><given-names>Hui</given-names></name></person-group><article-title>﻿Review of <italic><tp:taxon-name><tp:taxon-name-part taxon-name-part-type="genus" reg="Asaphes">Asaphes</tp:taxon-name-part></tp:taxon-name></italic> Walker, 1834 (<tp:taxon-name><tp:taxon-name-part taxon-name-part-type="order">Hymenoptera</tp:taxon-name-part></tp:taxon-name>, <tp:taxon-name><tp:taxon-name-part taxon-name-part-type="superfamily">Chalcidoidea</tp:taxon-name-part></tp:taxon-name>, <tp:taxon-name><tp:taxon-name-part taxon-name-part-type="subfamily">Asaphesinae</tp:taxon-name-part></tp:taxon-name>) from Xinjiang, China</article-title><source>Zookeys</source><day>01</day><month>10</month><year>2024</year><volume>1214</volume><fpage>35</fpage><lpage>57</lpage><pub-id pub-id-type="doi">10.3897/zookeys.1214.127982</pub-id></mixed-citation></tp:treatment-meta><tp:nomenclature><label>﻿</label><tp:taxon-name>
              <object-id xmlns:xlink="http://www.w3.org/1999/xlink" content-type="arpha" xlink:type="simple">3A62E791-198F-5235-A1B2-6EF6FDC7BBD6</object-id>
              <tp:taxon-name-part taxon-name-part-type="genus" reg="Asaphes">Asaphes</tp:taxon-name-part>
              <tp:taxon-name-part taxon-name-part-type="species" reg="californicus">californicus</tp:taxon-name-part>
            </tp:taxon-name><tp:taxon-authority>Girault, 1917</tp:taxon-authority><xref ref-type="fig" rid="F1">Fig. 1</xref><tp:nomenclature-citation-list><tp:nomenclature-citation><tp:taxon-name>
                  <tp:taxon-name-part taxon-name-part-type="genus" reg="Asaphes">Asaphes</tp:taxon-name-part>
                  <tp:taxon-name-part taxon-name-part-type="species" reg="californicus">californicus</tp:taxon-name-part>
                </tp:taxon-name><comment>Girault, 1917: 1; <xref ref-type="bibr" rid="B18">Gibson and Vikberg 1998</xref>: 219–224.</comment></tp:nomenclature-citation></tp:nomenclature-citation-list></tp:nomenclature><tp:treatment-sec sec-type="diagnosis" id="SECID0EMGBG"><title>Diagnosis.</title><p><bold>Female.</bold> Antenna (Fig. <xref ref-type="fig" rid="F1">1G</xref>) with pedicel at most 2.0–2.4× as long as wide; clava 2.4–2.5× as long as wide. Head in dorsal view (Fig. <xref ref-type="fig" rid="F1">1C</xref>) with shallow emargination between inner orbits and temple curved and rather strongly convergent; eye length 3.6–3.8× temple length (Fig. <xref ref-type="fig" rid="F1">1A</xref>); <abbrev xmlns:xlink="http://www.w3.org/1999/xlink" xlink:title="shortest distance between posterior ocelli" id="ABBRID0EAHBG" xlink:type="simple">POL</abbrev> 0.3–0.6× <abbrev xmlns:xlink="http://www.w3.org/1999/xlink" xlink:title="shortest distance between eye margin and a posterior ocellus" id="ABBRID0EEHBG" xlink:type="simple">OOL</abbrev> (Fig. <xref ref-type="fig" rid="F1">1C</xref>). Frenum smooth and shiny except finely carinate laterally (Fig. <xref ref-type="fig" rid="F1">1E</xref>); metapleuron bare; petiole at least quadrate and usually slightly longer (1.3×) than wide (Fig. <xref ref-type="fig" rid="F1">1E</xref>). Fore wing (Fig. <xref ref-type="fig" rid="F1">1F</xref>) with broad speculum. Legs with at least metafemur in part darker than light-colored metatrochanter (Fig. <xref ref-type="fig" rid="F1">1A</xref>). Gaster (Fig. <xref ref-type="fig" rid="F1">1B</xref>) 1.4× as long as wide; Gt<sub>1</sub>L usually shorter (0.9×) than Gt<sub>2</sub>L (Fig. <xref ref-type="fig" rid="F1">1B</xref>).</p><p><bold>Male.</bold> Color pattern similar to female except clava yellowish brown and legs entirely yellow (Fig. <xref ref-type="fig" rid="F1">1I</xref>). Structure similar to female, with combined length of pedicel and flagellum 0.9× head width; pedicel 2.1× as long as wide; all funicle segments slightly transverse (Fig. <xref ref-type="fig" rid="F1">1H</xref>) and with few <abbrev xmlns:xlink="http://www.w3.org/1999/xlink" xlink:title="multiporous plate sensilla" id="ABBRID0EUIBG" xlink:type="simple">mps</abbrev>; clava 2.4× as long as wide. Petiole (Fig. <xref ref-type="fig" rid="F1">1I</xref>) 1.4× as long as wide. Gaster (Fig. <xref ref-type="fig" rid="F1">1I, J</xref>) ovate, 1.8× as long as wide; Gt<sub>1</sub>L almost equal to Gt<sub>2</sub>L.</p></tp:treatment-sec><tp:treatment-sec sec-type="material" id="SECID0EEJBG"><title>Material examined.</title><p>China. Xinjiang • 2♀; Altay Prefecture, Altay City; <named-content xmlns:xlink="http://www.w3.org/1999/xlink" content-type="dwc:verbatimCoordinates" xlink:type="simple"><named-content content-type="geo-json" specific-use="{&#34;type&#34;:&#34;Point&#34;,&#34;coordinates&#34;:[88.021111,47.671111]}" id="NCID0ENJBG" xlink:type="simple">47°40'16"N, 88°01'16"E</named-content></named-content>; 710 m; 12 Jul 2020; Qin Li research group • 1♂; Fuyun City; <named-content xmlns:xlink="http://www.w3.org/1999/xlink" content-type="dwc:verbatimCoordinates" xlink:type="simple"><named-content content-type="geo-json" specific-use="{&#34;type&#34;:&#34;Point&#34;,&#34;coordinates&#34;:[89.564167,46.936111]}" id="NCID0EVJBG" xlink:type="simple">46°56'10"N, 89°33'51"E</named-content></named-content>; 848 m; 10 Jul 2020; Qin Li research group • 1♀; Hotan Prefecture, Yutian County; <named-content xmlns:xlink="http://www.w3.org/1999/xlink" content-type="dwc:verbatimCoordinates" xlink:type="simple"><named-content content-type="geo-json" specific-use="{&#34;type&#34;:&#34;Point&#34;,&#34;coordinates&#34;:[81.682778,37.500556]}" id="NCID0E4JBG" xlink:type="simple">36°90'02"N, 81°40'58"E</named-content></named-content>; 1432 m; 3 Aug 2021; Zhulidezi Aishan research group • 2♀; Ili Kazakh Autonomous Prefecture, Gongliu County; <named-content xmlns:xlink="http://www.w3.org/1999/xlink" content-type="dwc:verbatimCoordinates" xlink:type="simple"><named-content content-type="geo-json" specific-use="{&#34;type&#34;:&#34;Point&#34;,&#34;coordinates&#34;:[83.202500,43.383333]}" id="NCID0EFKBG" xlink:type="simple">43°22'60"N, 82°72'09"E</named-content></named-content>; 1137 m; 10 Jul 2021; Qin Li research group.</p><p>Canada. Alberta • 1♀1♂; Waterton; <named-content xmlns:xlink="http://www.w3.org/1999/xlink" content-type="dwc:verbatimCoordinates" xlink:type="simple"><named-content content-type="geo-json" specific-use="{&#34;type&#34;:&#34;Point&#34;,&#34;coordinates&#34;:[-113.983333,49.100000]}" id="NCID0EPKBG" xlink:type="simple">49°06'N, 113°59'W</named-content></named-content>; 1530 m; 11 Jul 1991; H. Goulet. Yukon Territory • 1♀; Alaska Hwy; <named-content xmlns:xlink="http://www.w3.org/1999/xlink" content-type="dwc:verbatimCoordinates" xlink:type="simple"><named-content content-type="geo-json" specific-use="{&#34;type&#34;:&#34;Point&#34;,&#34;coordinates&#34;:[-137.150000,60.900000]}" id="NCID0EXKBG" xlink:type="simple">60°54'N, 137°09'W</named-content></named-content>; 664 m; 7 Jul 2006; Goulet and Boudreault • 1♂; Alaska Highway E. of Hines Junction; <named-content xmlns:xlink="http://www.w3.org/1999/xlink" content-type="dwc:verbatimCoordinates" xlink:type="simple"><named-content content-type="geo-json" specific-use="{&#34;type&#34;:&#34;Point&#34;,&#34;coordinates&#34;:[-137.163183,60.901033]}" id="NCID0E6KBG" xlink:type="simple">60°54.062'N, 137°09.791'W</named-content></named-content>; 664 m; sweeping; 7 Jul 2006; Goulet and Boudreault • 1♀; Whitehorse; <named-content xmlns:xlink="http://www.w3.org/1999/xlink" content-type="dwc:verbatimCoordinates" xlink:type="simple"><named-content content-type="geo-json" specific-use="{&#34;type&#34;:&#34;Point&#34;,&#34;coordinates&#34;:[-133.050000,60.716667]}" id="NCID0EHLBG" xlink:type="simple">60°43'N, 133°03'W</named-content></named-content>; 814 m; 11 Jul 2006; Boudreault and Goulet.</p><p>USA. Alaska • 1♀; Wosnesenski Island; <named-content xmlns:xlink="http://www.w3.org/1999/xlink" content-type="dwc:verbatimCoordinates" xlink:type="simple"><named-content content-type="geo-json" specific-use="{&#34;type&#34;:&#34;Point&#34;,&#34;coordinates&#34;:[-161.350000,55.200000]}" id="NCID0ERLBG" xlink:type="simple">55°12'N, 161°21'W</named-content></named-content>; 11 Jul 2009; Boudreault and Goulet. California • 1♀1♂; Siskiyou County; 2 mi. W. Bartle along McCloud river; 17 Jul.1990; J.D. Pinto.</p></tp:treatment-sec><tp:treatment-sec sec-type="distribution" id="SECID0EWLBG"><title>Distribution.</title><p>China (Xinjiang) (new country record); Nearctic and Neotropical regions (<xref ref-type="bibr" rid="B34">Noyes 2019</xref>).</p></tp:treatment-sec><tp:treatment-sec sec-type="host" id="SECID0EAMBG"><title>Hosts.</title><p><italic><tp:taxon-name><tp:taxon-name-part taxon-name-part-type="genus" reg="Asaphes">Asaphes</tp:taxon-name-part><tp:taxon-name-part taxon-name-part-type="species" reg="californicus">californicus</tp:taxon-name-part></tp:taxon-name></italic> is strictly a hyperparasitoid of aphids through <tp:taxon-name><tp:taxon-name-part taxon-name-part-type="subfamily">Aphidiinae</tp:taxon-name-part></tp:taxon-name> (<tp:taxon-name><tp:taxon-name-part taxon-name-part-type="order">Hymenoptera</tp:taxon-name-part></tp:taxon-name>: <tp:taxon-name><tp:taxon-name-part taxon-name-part-type="family">Braconidae</tp:taxon-name-part></tp:taxon-name>) and <tp:taxon-name><tp:taxon-name-part taxon-name-part-type="family">Aphelinidae</tp:taxon-name-part></tp:taxon-name> (<tp:taxon-name><tp:taxon-name-part taxon-name-part-type="order">Hymenoptera</tp:taxon-name-part></tp:taxon-name>) primary parasitoids (<xref ref-type="bibr" rid="B18">Gibson and Vikberg 1998</xref>).</p></tp:treatment-sec><tp:treatment-sec sec-type="comments" id="SECID0EONBG"><title>Comments.</title><p><italic><tp:taxon-name><tp:taxon-name-part taxon-name-part-type="genus" reg="Asaphes">Asaphes</tp:taxon-name-part><tp:taxon-name-part taxon-name-part-type="species" reg="californicus">californicus</tp:taxon-name-part></tp:taxon-name></italic> was previously reported only from the Nearctic and Neotropical regions (<xref ref-type="bibr" rid="B18">Gibson and Vikberg 1998</xref>). It is reported here from Xinjiang, China for the first time.</p></tp:treatment-sec><tp:treatment-sec><!--Section generated to contain objects referenced in tp:taxon-treatment.--><fig id="F1" position="float" orientation="portrait"><object-id xmlns:xlink="http://www.w3.org/1999/xlink" content-type="doi" xlink:type="simple">10.3897/zookeys.1214.127982.figure1</object-id><object-id xmlns:xlink="http://www.w3.org/1999/xlink" content-type="arpha" xlink:type="simple">29F2E865-4D15-5949-9AFA-492884F4412B</object-id><label>Figure 1.</label><caption><p><italic><tp:taxon-name><tp:taxon-name-part taxon-name-part-type="genus" reg="Asaphes">A.</tp:taxon-name-part><tp:taxon-name-part taxon-name-part-type="species" reg="californicus">californicus</tp:taxon-name-part></tp:taxon-name></italic> Girault <bold>A–D</bold> female <bold>A</bold> body, lateral view <bold>B</bold> body, dorsal view <bold>C</bold> head, dorsal view <bold>D</bold> head, frontal view <bold>E</bold> scutellum, propodeum and petiole, dorsal view <bold>F</bold> fore wing <bold>G</bold> antenna <bold>H–J</bold> male <bold>H</bold> antenna <bold>I</bold> petiole and gaster, dorsal view <bold>J</bold> body, dorsal view.</p></caption><graphic xmlns:xlink="http://www.w3.org/1999/xlink" xlink:href="zookeys-1214-035_article-127982__-g001.jpg" position="float" orientation="portrait" xlink:type="simple" id="oo_1146227.jpg"><uri content-type="original_file" xlink:type="simple">https://binary.pensoft.net/fig/1146227</uri></graphic></fig></tp:treatment-sec><ref-list><ref id="B18"><mixed-citation xmlns:xlink="http://www.w3.org/1999/xlink" xlink:type="simple"><person-group><name name-style="western"><surname>Gibson</surname><given-names>GAP</given-names></name><name name-style="western"><surname>Vikberg</surname><given-names>V</given-names></name></person-group> (<year>1998</year>) <article-title>The species of <italic><tp:taxon-name><tp:taxon-name-part taxon-name-part-type="genus">Asaphes</tp:taxon-name-part></tp:taxon-name></italic> Walker from America North of Mexico, with remarks on extralimital distributions and taxa (<tp:taxon-name><tp:taxon-name-part taxon-name-part-type="order">Hymenoptera</tp:taxon-name-part></tp:taxon-name>: <tp:taxon-name><tp:taxon-name-part taxon-name-part-type="superfamily">Chalcidoidea</tp:taxon-name-part></tp:taxon-name>: <tp:taxon-name><tp:taxon-name-part taxon-name-part-type="family">Pteromalidae</tp:taxon-name-part></tp:taxon-name>).</article-title><source>Journal of <tp:taxon-name><tp:taxon-name-part taxon-name-part-type="order">Hymenoptera</tp:taxon-name-part></tp:taxon-name> Research</source><volume>7</volume>(<issue>2</issue>): <fpage>209</fpage>–<lpage>256</lpage>. <ext-link xlink:href="https://biostor.org/reference/522" ext-link-type="uri" xlink:type="simple">https://biostor.org/reference/522</ext-link></mixed-citation></ref><ref id="B34"><mixed-citation xmlns:xlink="http://www.w3.org/1999/xlink" xlink:type="simple"><person-group><name name-style="western"><surname>Noyes</surname><given-names>JS</given-names></name></person-group> (<year>2019</year>) Universal <tp:taxon-name><tp:taxon-name-part taxon-name-part-type="superfamily">Chalcidoidea</tp:taxon-name-part></tp:taxon-name> Database. <ext-link xlink:href="http://www.nhm.ac.uk/chalcidoids" ext-link-type="uri" xlink:type="simple">http://www.nhm.ac.uk/chalcidoids</ext-link>.</mixed-citation></ref></ref-list></tp:taxon-treatment>
