# Supplementary material for: ﻿Review of Asaphes Walker, 1834 (Hymenoptera, Chalcidoidea, Asaphesinae) from Xinjiang, China
Source: Zookeys. 2024 Oct 1;1214:35–57. doi: 10.3897/zookeys.1214.127982 (PMC11462077; doi:10.3897/zookeys.1214.127982)
Supplement: XML Treatment for Asaphes fuyunis [file zookeys.1214.127982-treatment3.xml]

<!DOCTYPE tp:taxon-treatment
  PUBLIC "-//TaxonX//DTD Taxonomic Treatment Publishing DTD v0 20100105//EN" "tax-treatment-NSO.dtd">
<tp:taxon-treatment xmlns:tp="http://www.plazi.org/taxpub"><tp:treatment-meta><kwd-group><label>Taxon classification</label><kwd>
                <named-content content-type="kingdom">Animalia</named-content>
              </kwd><kwd>
                <named-content content-type="order">Hymenoptera</named-content>
              </kwd><kwd>
                <named-content content-type="family">Pteromalidae</named-content>
              </kwd></kwd-group><mixed-citation publication-type="journal"><person-group><name><surname>Li</surname><given-names>Qin</given-names></name><name><surname>Zhang</surname><given-names>Tong-You</given-names></name><name><surname>Gibson</surname><given-names>Gary A. P.</given-names></name><name><surname>Shan</surname><given-names>Shi-Lei</given-names></name><name><surname>Xiao</surname><given-names>Hui</given-names></name></person-group><article-title>﻿Review of <italic><tp:taxon-name><tp:taxon-name-part taxon-name-part-type="genus" reg="Asaphes">Asaphes</tp:taxon-name-part></tp:taxon-name></italic> Walker, 1834 (<tp:taxon-name><tp:taxon-name-part taxon-name-part-type="order">Hymenoptera</tp:taxon-name-part></tp:taxon-name>, <tp:taxon-name><tp:taxon-name-part taxon-name-part-type="superfamily">Chalcidoidea</tp:taxon-name-part></tp:taxon-name>, <tp:taxon-name><tp:taxon-name-part taxon-name-part-type="subfamily">Asaphesinae</tp:taxon-name-part></tp:taxon-name>) from Xinjiang, China</article-title><source>Zookeys</source><day>01</day><month>10</month><year>2024</year><volume>1214</volume><fpage>35</fpage><lpage>57</lpage><pub-id pub-id-type="doi">10.3897/zookeys.1214.127982</pub-id></mixed-citation></tp:treatment-meta><tp:nomenclature><label>﻿</label><tp:taxon-name>
              <object-id xmlns:xlink="http://www.w3.org/1999/xlink" content-type="arpha" xlink:type="simple">081B5279-0A2F-532F-8339-05A4FB69E0A0</object-id>
              <tp:taxon-name-part taxon-name-part-type="genus" reg="Asaphes">Asaphes</tp:taxon-name-part>
              <tp:taxon-name-part taxon-name-part-type="species" reg="fuyunis">fuyunis</tp:taxon-name-part>
              <object-id xmlns:xlink="http://www.w3.org/1999/xlink" content-type="zoobank" xlink:type="simple">https://zoobank.org/07578F4B-1781-4CF2-918F-B118A2E0C58C</object-id>
            </tp:taxon-name><tp:taxon-authority>Li &amp; Zhang</tp:taxon-authority><tp:taxon-status xmlns:xlink="http://www.w3.org/1999/xlink" xlink:type="simple">sp. nov.</tp:taxon-status><xref ref-type="fig" rid="F2">Fig. 2</xref></tp:nomenclature><tp:treatment-sec sec-type="type material" id="SECID0ERPBG"><title>Type material.</title><p><bold><italic>Holotype</italic></bold> • ♀ (<abbrev xmlns:xlink="http://www.w3.org/1999/xlink" xlink:title="Insect Collection of the College of Life Science and Technology, Urumqi, Xinjiang, China" id="ABBRID0E3PBG" xlink:type="simple">ICXU</abbrev>); China, Xinjiang, Altay Prefecture, Fuyun County, Turhong Township; <named-content xmlns:xlink="http://www.w3.org/1999/xlink" content-type="dwc:verbatimCoordinates" xlink:type="simple"><named-content content-type="geo-json" specific-use="{&#34;type&#34;:&#34;Point&#34;,&#34;coordinates&#34;:[89.027778,47.030278]}" id="NCID0EDQBG" xlink:type="simple">47°01'49"N, 89°01'40"E</named-content></named-content>; 1360 m; 11 Jul 2020; Qin Li group. <bold><italic>Paratypes</italic></bold> • 3♀; same collection data as holotype.</p></tp:treatment-sec><tp:treatment-sec sec-type="diagnosis" id="SECID0ELQBG"><title>Diagnosis.</title><p>Female. Body (Fig. <xref ref-type="fig" rid="F2">2A</xref>) metallic green, with luster. Head in dorsal shallowly emarginate between inner orbits. Combined length of pedicel and flagellum subequal in width to head. Fore wing hyaline with speculum absent or indistinct; stigmal vein 2.2–2.6 × length of uncus. Legs reddish brown (Fig. <xref ref-type="fig" rid="F2">2A</xref>). Gt<sub>1</sub> and Gt<sub>2</sub> combined are approximately equal to the length of the gaster, with Gt<sub>1</sub> being longer than Gt<sub>2</sub> (Fig. <xref ref-type="fig" rid="F2">2E</xref>).</p></tp:treatment-sec><tp:treatment-sec sec-type="description" id="SECID0EFRBG"><title>Description.</title><p><bold>Female.</bold> Body (Fig. <xref ref-type="fig" rid="F2">2A</xref>) length 1.75 mm. Head, mesosoma, and propodeum dark with green and bronze lusters under different angles of light (Fig. <xref ref-type="fig" rid="F2">2A–E</xref>); antenna dark brown (Fig. <xref ref-type="fig" rid="F2">2G</xref>) except scape and pedicel concolorous with mesosoma; gaster black or with only slight metallic lusters under some angles of light (Fig. <xref ref-type="fig" rid="F2">2A, E</xref>); fore wing hyaline with brown venation (Fig. <xref ref-type="fig" rid="F2">2F</xref>); legs with coxae concolorous with mesosoma, otherwise reddish brown except apical tarsomeres dark brown to black (Fig. <xref ref-type="fig" rid="F1">1A</xref>).</p><p><bold><italic>Head</italic></bold> in frontal view (Fig. <xref ref-type="fig" rid="F2">2B</xref>) transverse-subtriangular, width 1.4× height, with genae distinctly converging ventrally; face with regular, raised reticulation and with dense, white setae; scrobal depression broad and deep, smooth and bare ventrally; clypeus smooth with truncate apical margin. Malar space ~ 1.1× eye height (Fig. <xref ref-type="fig" rid="F2">2B</xref>). Scape extending to level of vertex (Fig. <xref ref-type="fig" rid="F2">2A</xref>); pedicel 2.0× as long as wide; funiculars broadly joined, each transverse and with 1 line of <abbrev xmlns:xlink="http://www.w3.org/1999/xlink" xlink:title="multiporous plate sensilla" id="ABBRID0EYSBG" xlink:type="simple">mps</abbrev>, with fu<sub>4</sub> 0.6× as long as wide; clava 1.9× as long as wide; combined length of pedicel and flagellum subequal in width to head. Head in lateral view with eye height 1.7× eye length and 2.5× malar space; malar sulcus absent. Head in dorsal view (Fig. <xref ref-type="fig" rid="F2">2C</xref>) 2.0× as wide as long; <abbrev xmlns:xlink="http://www.w3.org/1999/xlink" xlink:title="shortest distance between posterior ocelli" id="ABBRID0ECTBG" xlink:type="simple">POL</abbrev> 2.6× <abbrev xmlns:xlink="http://www.w3.org/1999/xlink" xlink:title="shortest distance between eye margin and a posterior ocellus" id="ABBRID0EGTBG" xlink:type="simple">OOL</abbrev>; gena length 0.5× eye length.</p><p><bold><italic>Mesosoma</italic></bold> in dorsal view (Fig. <xref ref-type="fig" rid="F2">2D</xref>) slightly narrower than head width (0.9×); mesosoma compact and convex; pronotum narrower than mesoscutum (0.9×), and 0.6× as long as mesoscutum; collar abruptly margined anteriorly, posterior margin smooth and bare (Fig. <xref ref-type="fig" rid="F2">2D</xref>); mesoscutum 2.0× as long as broad, equal in length to scutellum; notauli deep and complete; scutellum (Fig. <xref ref-type="fig" rid="F2">2D, E</xref>) 0.8× as long as broad, with engraved, reticulate sculpture; frenum smooth and shiny, delineated anteriorly by continuous septate frenal line; propodeum (Fig. <xref ref-type="fig" rid="F2">2E</xref>) 0.8× as long as scutellum, without median carina or plicae, median area with coarse and irregular sculpture, and laterally with dense, whitish, long setae. Mesosoma in lateral view (Fig. <xref ref-type="fig" rid="F2">2H</xref>) with metapleuron bare. Fore wing (Fig. <xref ref-type="fig" rid="F2">2F</xref>) densely setose, without distinct speculum; proportions of length of marginal, postmarginal, and stigmal veins 19:24:16; stigmal vein 2.6× as long as uncus. Metacoxa setose both dorsally and ventrally (Fig. <xref ref-type="fig" rid="F2">2H</xref>).</p><p><bold><italic>Metasoma</italic></bold> with petiole quadrate, subequal in length and breadth (Fig. <xref ref-type="fig" rid="F2">2A, E</xref>), dorsally with numerous irregular longitudinal ribs. Gaster (Fig. <xref ref-type="fig" rid="F2">2A, E</xref>) oval, 1.8× as long as wide; Gt<sub>1</sub> and Gt<sub>2</sub> smooth and combined length 0.5× length of gaster, Gt<sub>1</sub> 1.2× as long Gt<sub>2</sub>.</p><p><bold>Male.</bold> Unknown.</p></tp:treatment-sec><tp:treatment-sec sec-type="variation" id="SECID0EIVBG"><title>Variation.</title><p>No significant difference in measurement data.</p></tp:treatment-sec><tp:treatment-sec sec-type="host" id="SECID0ENVBG"><title>Host.</title><p>Unknown.</p></tp:treatment-sec><tp:treatment-sec sec-type="etymology" id="SECID0ESVBG"><title>Etymology.</title><p>The specific name is derived from the collection locality of its holotype.</p></tp:treatment-sec><tp:treatment-sec sec-type="distribution" id="SECID0EXVBG"><title>Distribution.</title><p>China (Xinjiang).</p></tp:treatment-sec><tp:treatment-sec sec-type="comments" id="SECID0E3VBG"><title>Comments.</title><p>Females of this species have an unusually long malar space for members of <italic><tp:taxon-name><tp:taxon-name-part taxon-name-part-type="genus" reg="Asaphes">Asaphes</tp:taxon-name-part></tp:taxon-name></italic>, being ~ 1.1× the height of an eye (Fig. <xref ref-type="fig" rid="F1">1B</xref>). Leg color is similar to some specimens of <italic><tp:taxon-name><tp:taxon-name-part taxon-name-part-type="genus" reg="Asaphes">A.</tp:taxon-name-part><tp:taxon-name-part taxon-name-part-type="species" reg="suspensus">suspensus</tp:taxon-name-part></tp:taxon-name></italic> that have comparatively dark, yellowish orange legs as well as an indistinct fore wing speculum (Fig. <xref ref-type="fig" rid="F3">3G</xref>), but <italic><tp:taxon-name><tp:taxon-name-part taxon-name-part-type="genus" reg="Asaphes">A.</tp:taxon-name-part><tp:taxon-name-part taxon-name-part-type="species" reg="suspensus">suspensus</tp:taxon-name-part></tp:taxon-name></italic> females have the malar space at most ~ 0.7× the height of an eye (<xref ref-type="bibr" rid="B18">Gibson and Vikberg 1998</xref>).</p></tp:treatment-sec><tp:treatment-sec><!--Section generated to contain objects referenced in tp:taxon-treatment.--><fig id="F2" position="float" orientation="portrait"><object-id xmlns:xlink="http://www.w3.org/1999/xlink" content-type="doi" xlink:type="simple">10.3897/zookeys.1214.127982.figure2</object-id><object-id xmlns:xlink="http://www.w3.org/1999/xlink" content-type="arpha" xlink:type="simple">4B9FE308-98A9-56DA-ADE8-D76C83B6BC66</object-id><label>Figure 2.</label><caption><p><italic><tp:taxon-name><tp:taxon-name-part taxon-name-part-type="genus" reg="Asaphes">A.</tp:taxon-name-part><tp:taxon-name-part taxon-name-part-type="species" reg="fuyunis">fuyunis</tp:taxon-name-part></tp:taxon-name></italic> Li &amp; Zhang, sp. nov., holotype, female <bold>A</bold> body, dorsal view <bold>B</bold> head, frontal view <bold>C</bold> head, dorsal view <bold>D</bold> mesosoma; dorsal view <bold>E</bold> propodeum and gaster, dorsal view <bold>F</bold> fore wing <bold>G</bold> antenna <bold>H</bold> prepectus.</p></caption><graphic xmlns:xlink="http://www.w3.org/1999/xlink" xlink:href="zookeys-1214-035_article-127982__-g002.jpg" position="float" orientation="portrait" xlink:type="simple" id="oo_1146228.jpg"><uri content-type="original_file" xlink:type="simple">https://binary.pensoft.net/fig/1146228</uri></graphic></fig><fig id="F1" position="float" orientation="portrait"><object-id xmlns:xlink="http://www.w3.org/1999/xlink" content-type="doi" xlink:type="simple">10.3897/zookeys.1214.127982.figure1</object-id><object-id xmlns:xlink="http://www.w3.org/1999/xlink" content-type="arpha" xlink:type="simple">29F2E865-4D15-5949-9AFA-492884F4412B</object-id><label>Figure 1.</label><caption><p><italic><tp:taxon-name><tp:taxon-name-part taxon-name-part-type="genus" reg="Asaphes">A.</tp:taxon-name-part><tp:taxon-name-part taxon-name-part-type="species" reg="californicus">californicus</tp:taxon-name-part></tp:taxon-name></italic> Girault <bold>A–D</bold> female <bold>A</bold> body, lateral view <bold>B</bold> body, dorsal view <bold>C</bold> head, dorsal view <bold>D</bold> head, frontal view <bold>E</bold> scutellum, propodeum and petiole, dorsal view <bold>F</bold> fore wing <bold>G</bold> antenna <bold>H–J</bold> male <bold>H</bold> antenna <bold>I</bold> petiole and gaster, dorsal view <bold>J</bold> body, dorsal view.</p></caption><graphic xmlns:xlink="http://www.w3.org/1999/xlink" xlink:href="zookeys-1214-035_article-127982__-g001.jpg" position="float" orientation="portrait" xlink:type="simple" id="oo_1146227.jpg"><uri content-type="original_file" xlink:type="simple">https://binary.pensoft.net/fig/1146227</uri></graphic></fig><fig id="F3" position="float" orientation="portrait"><object-id xmlns:xlink="http://www.w3.org/1999/xlink" content-type="doi" xlink:type="simple">10.3897/zookeys.1214.127982.figure3</object-id><object-id xmlns:xlink="http://www.w3.org/1999/xlink" content-type="arpha" xlink:type="simple">957D8175-8C17-56B8-B871-D926FE656B63</object-id><label>Figure 3.</label><caption><p><italic><tp:taxon-name><tp:taxon-name-part taxon-name-part-type="genus" reg="Asaphes">A.</tp:taxon-name-part><tp:taxon-name-part taxon-name-part-type="species" reg="suspensus">suspensus</tp:taxon-name-part></tp:taxon-name></italic> (Nees) <bold>A–G, I</bold> female <bold>A</bold> body, dorsal view <bold>B</bold> body, lateral view <bold>C</bold> head, frontal view <bold>D</bold> head, lateral view <bold>E</bold> head, dorsal view <bold>F</bold> head and mesosoma, dorsal view <bold>G</bold> fore wing <bold>I</bold> antenna <bold>H, J, K</bold> male <bold>H</bold> body, lateral view <bold>J</bold> antenna <bold>K</bold> propodeum and gaster, dorsal view.</p></caption><graphic xmlns:xlink="http://www.w3.org/1999/xlink" xlink:href="zookeys-1214-035_article-127982__-g003.jpg" position="float" orientation="portrait" xlink:type="simple" id="oo_1146229.jpg"><uri content-type="original_file" xlink:type="simple">https://binary.pensoft.net/fig/1146229</uri></graphic></fig></tp:treatment-sec><ref-list><ref id="B18"><mixed-citation xmlns:xlink="http://www.w3.org/1999/xlink" xlink:type="simple"><person-group><name name-style="western"><surname>Gibson</surname><given-names>GAP</given-names></name><name name-style="western"><surname>Vikberg</surname><given-names>V</given-names></name></person-group> (<year>1998</year>) <article-title>The species of <italic><tp:taxon-name><tp:taxon-name-part taxon-name-part-type="genus">Asaphes</tp:taxon-name-part></tp:taxon-name></italic> Walker from America North of Mexico, with remarks on extralimital distributions and taxa (<tp:taxon-name><tp:taxon-name-part taxon-name-part-type="order">Hymenoptera</tp:taxon-name-part></tp:taxon-name>: <tp:taxon-name><tp:taxon-name-part taxon-name-part-type="superfamily">Chalcidoidea</tp:taxon-name-part></tp:taxon-name>: <tp:taxon-name><tp:taxon-name-part taxon-name-part-type="family">Pteromalidae</tp:taxon-name-part></tp:taxon-name>).</article-title><source>Journal of <tp:taxon-name><tp:taxon-name-part taxon-name-part-type="order">Hymenoptera</tp:taxon-name-part></tp:taxon-name> Research</source><volume>7</volume>(<issue>2</issue>): <fpage>209</fpage>–<lpage>256</lpage>. <ext-link xlink:href="https://biostor.org/reference/522" ext-link-type="uri" xlink:type="simple">https://biostor.org/reference/522</ext-link></mixed-citation></ref></ref-list></tp:taxon-treatment>
