# Supplementary material for: ﻿Review of Asaphes Walker, 1834 (Hymenoptera, Chalcidoidea, Asaphesinae) from Xinjiang, China
Source: Zookeys. 2024 Oct 1;1214:35–57. doi: 10.3897/zookeys.1214.127982 (PMC11462077; doi:10.3897/zookeys.1214.127982)
Supplement: XML Treatment for Asaphes suspensus [file zookeys.1214.127982-treatment4.xml]

<!DOCTYPE tp:taxon-treatment
  PUBLIC "-//TaxonX//DTD Taxonomic Treatment Publishing DTD v0 20100105//EN" "tax-treatment-NSO.dtd">
<tp:taxon-treatment xmlns:tp="http://www.plazi.org/taxpub"><tp:treatment-meta><kwd-group><label>Taxon classification</label><kwd>
                <named-content content-type="kingdom">Animalia</named-content>
              </kwd><kwd>
                <named-content content-type="order">Hymenoptera</named-content>
              </kwd><kwd>
                <named-content content-type="family">Pteromalidae</named-content>
              </kwd></kwd-group><mixed-citation publication-type="journal"><person-group><name><surname>Li</surname><given-names>Qin</given-names></name><name><surname>Zhang</surname><given-names>Tong-You</given-names></name><name><surname>Gibson</surname><given-names>Gary A. P.</given-names></name><name><surname>Shan</surname><given-names>Shi-Lei</given-names></name><name><surname>Xiao</surname><given-names>Hui</given-names></name></person-group><article-title>﻿Review of <italic><tp:taxon-name><tp:taxon-name-part taxon-name-part-type="genus" reg="Asaphes">Asaphes</tp:taxon-name-part></tp:taxon-name></italic> Walker, 1834 (<tp:taxon-name><tp:taxon-name-part taxon-name-part-type="order">Hymenoptera</tp:taxon-name-part></tp:taxon-name>, <tp:taxon-name><tp:taxon-name-part taxon-name-part-type="superfamily">Chalcidoidea</tp:taxon-name-part></tp:taxon-name>, <tp:taxon-name><tp:taxon-name-part taxon-name-part-type="subfamily">Asaphesinae</tp:taxon-name-part></tp:taxon-name>) from Xinjiang, China</article-title><source>Zookeys</source><day>01</day><month>10</month><year>2024</year><volume>1214</volume><fpage>35</fpage><lpage>57</lpage><pub-id pub-id-type="doi">10.3897/zookeys.1214.127982</pub-id></mixed-citation></tp:treatment-meta><tp:nomenclature><label>﻿</label><tp:taxon-name>
              <object-id xmlns:xlink="http://www.w3.org/1999/xlink" content-type="arpha" xlink:type="simple">36A07243-B1EC-5122-91E0-353788A0B457</object-id>
              <tp:taxon-name-part taxon-name-part-type="genus" reg="Asaphes">Asaphes</tp:taxon-name-part>
              <tp:taxon-name-part taxon-name-part-type="species" reg="suspensus">suspensus</tp:taxon-name-part>
            </tp:taxon-name><tp:taxon-authority>(Nees, 1834)</tp:taxon-authority><xref ref-type="fig" rid="F3">Fig. 3</xref><tp:nomenclature-citation-list><tp:nomenclature-citation><tp:taxon-name>
                  <tp:taxon-name-part taxon-name-part-type="genus" reg="Chrysolampus">Chrysolampus</tp:taxon-name-part>
                  <tp:taxon-name-part taxon-name-part-type="species" reg="suspensus">suspensus</tp:taxon-name-part>
                </tp:taxon-name><comment>Nees, 1834: 127; <xref ref-type="bibr" rid="B30">McMullen 1966</xref>: 236–239; <xref ref-type="bibr" rid="B21">Graham 1969</xref>: 82–83; <xref ref-type="bibr" rid="B18">Gibson and Vikberg 1998</xref>: 230–236; <xref ref-type="bibr" rid="B42">Xiao and Huang 2000</xref>: 194–195; <xref ref-type="bibr" rid="B23">Huang and Xiao 2005</xref>: 273–274.</comment></tp:nomenclature-citation><tp:nomenclature-citation><tp:taxon-name>
                  <tp:taxon-name-part taxon-name-part-type="genus" reg="Chrysolampus">Chrysolampus</tp:taxon-name-part>
                  <tp:taxon-name-part taxon-name-part-type="species" reg="altiventris">altiventris</tp:taxon-name-part>
                </tp:taxon-name><comment>Nees, 1834: 127. Synonymized by <xref ref-type="bibr" rid="B21">Graham 1969</xref>: 82.</comment></tp:nomenclature-citation><tp:nomenclature-citation><tp:taxon-name>
                  <tp:taxon-name-part taxon-name-part-type="genus" reg="Pteromalus">Pteromalus</tp:taxon-name-part>
                  <tp:taxon-name-part taxon-name-part-type="species" reg="petioliventris">petioliventris</tp:taxon-name-part>
                </tp:taxon-name><comment>Zetterstedt, 1838: 429. Synonymized by <xref ref-type="bibr" rid="B21">Graham 1969</xref>: 82.</comment></tp:nomenclature-citation><tp:nomenclature-citation><tp:taxon-name>
                  <tp:taxon-name-part taxon-name-part-type="genus" reg="Chrysolampus">Chrysolampus</tp:taxon-name-part>
                  <tp:taxon-name-part taxon-name-part-type="species" reg="aphidiphagus">aphidiphagus</tp:taxon-name-part>
                </tp:taxon-name><comment>Ratzeburg, 1844: 181. Synonymized by <xref ref-type="bibr" rid="B21">Graham 1969</xref>: 82.</comment></tp:nomenclature-citation><tp:nomenclature-citation><tp:taxon-name>
                  <tp:taxon-name-part taxon-name-part-type="genus" reg="Chrysolampus">Chrysolampus</tp:taxon-name-part>
                  <tp:taxon-name-part taxon-name-part-type="species" reg="aphidicola">aphidicola</tp:taxon-name-part>
                </tp:taxon-name><comment>Rondani, 1848: 19–21. Synonymized by <xref ref-type="bibr" rid="B2">Bouček 1974</xref>: 244.</comment></tp:nomenclature-citation><tp:nomenclature-citation><tp:taxon-name>
                  <tp:taxon-name-part taxon-name-part-type="genus" reg="Euplectrus">Euplectrus</tp:taxon-name-part>
                  <tp:taxon-name-part taxon-name-part-type="species" reg="lucens">lucens</tp:taxon-name-part>
                </tp:taxon-name><comment>Provancher, 1887: 207. Synonymized by <xref ref-type="bibr" rid="B18">Gibson and Vikberg 1998</xref>: 231.</comment></tp:nomenclature-citation><tp:nomenclature-citation><tp:taxon-name>
                  <tp:taxon-name-part taxon-name-part-type="genus" reg="Asaphes">Asaphes</tp:taxon-name-part>
                  <tp:taxon-name-part taxon-name-part-type="species" reg="rufipes">rufipes</tp:taxon-name-part>
                </tp:taxon-name><comment>Brues, 1908: 160. Synonymized by <xref ref-type="bibr" rid="B18">Gibson and Vikberg 1998</xref>: 231.</comment></tp:nomenclature-citation><tp:nomenclature-citation><tp:taxon-name>
                  <tp:taxon-name-part taxon-name-part-type="genus" reg="Megorismus">Megorismus</tp:taxon-name-part>
                  <tp:taxon-name-part taxon-name-part-type="species" reg="fletcheri">fletcheri</tp:taxon-name-part>
                </tp:taxon-name><comment>Crawford, 1909: 98. Synonymized by <xref ref-type="bibr" rid="B18">Gibson and Vikberg 1998</xref>: 231.</comment></tp:nomenclature-citation><tp:nomenclature-citation><tp:taxon-name>
                  <tp:taxon-name-part taxon-name-part-type="genus" reg="Asaphes">Asaphes</tp:taxon-name-part>
                  <tp:taxon-name-part taxon-name-part-type="species" reg="americana">americana</tp:taxon-name-part>
                </tp:taxon-name><comment>Girault, 1914: 114. Synonymized by <xref ref-type="bibr" rid="B18">Gibson and Vikberg 1998</xref>: 231.</comment></tp:nomenclature-citation><tp:nomenclature-citation><tp:taxon-name>
                  <tp:taxon-name-part taxon-name-part-type="genus" reg="Pachycrepoides">Pachycrepoides</tp:taxon-name-part>
                  <tp:taxon-name-part taxon-name-part-type="species" reg="indicus">indicus</tp:taxon-name-part>
                </tp:taxon-name><comment>Bhatnagar, 1952: 160–163. Synonymized by <xref ref-type="bibr" rid="B18">Gibson and Vikberg 1998</xref>: 231.</comment></tp:nomenclature-citation><tp:nomenclature-citation><tp:taxon-name>
                  <tp:taxon-name-part taxon-name-part-type="genus" reg="Asaphes">Asaphes</tp:taxon-name-part>
                  <tp:taxon-name-part taxon-name-part-type="species" reg="sawraji">sawraji</tp:taxon-name-part>
                </tp:taxon-name><comment>Sharma &amp; Subba Rao, 1959: 181. Synonymized by <xref ref-type="bibr" rid="B6">Bouček et al. 1979</xref>: 436.</comment></tp:nomenclature-citation><tp:nomenclature-citation><tp:taxon-name>
                  <tp:taxon-name-part taxon-name-part-type="genus" reg="Pachyneuron">Pachyneuron</tp:taxon-name-part>
                  <tp:taxon-name-part taxon-name-part-type="species" reg="uniarticulata">uniarticulata</tp:taxon-name-part>
                </tp:taxon-name><comment>Mani &amp; Saraswat, 1974: 96–98. Synonymized by <xref ref-type="bibr" rid="B6">Bouček et al. 1979</xref>: 436.</comment></tp:nomenclature-citation></tp:nomenclature-citation-list></tp:nomenclature><tp:treatment-sec sec-type="material" id="SECID0ER6BG"><title>Material examined.</title><p>China, Xinjiang: Altay Prefecture, Qin Li group • 2♀; Altay City; <named-content xmlns:xlink="http://www.w3.org/1999/xlink" content-type="dwc:verbatimCoordinates" xlink:type="simple"><named-content content-type="geo-json" specific-use="{&#34;type&#34;:&#34;Point&#34;,&#34;coordinates&#34;:[88.021111,47.671111]}" id="NCID0E16BG" xlink:type="simple">47°40'16"N, 88°01'16"E</named-content></named-content>; 710 m; 12 Jul 2020 • 1♀; Fuyun County; <named-content xmlns:xlink="http://www.w3.org/1999/xlink" content-type="dwc:verbatimCoordinates" xlink:type="simple"><named-content content-type="geo-json" specific-use="{&#34;type&#34;:&#34;Point&#34;,&#34;coordinates&#34;:[89.896111,47.030278]}" id="NCID0EDAAI" xlink:type="simple">47°01'49"N, 89°53'46"E</named-content></named-content>; 1360 m; 11 Jul 2020 • 1♀; Qinghe County; <named-content xmlns:xlink="http://www.w3.org/1999/xlink" content-type="dwc:verbatimCoordinates" xlink:type="simple"><named-content content-type="geo-json" specific-use="{&#34;type&#34;:&#34;Point&#34;,&#34;coordinates&#34;:[90.357778,46.691944]}" id="NCID0ELAAI" xlink:type="simple">46°41'31"N, 90°21'28"E</named-content></named-content>; 1240 m; 10 Jul 2020 • 1♀; Qinghe County; <named-content xmlns:xlink="http://www.w3.org/1999/xlink" content-type="dwc:verbatimCoordinates" xlink:type="simple"><named-content content-type="geo-json" specific-use="{&#34;type&#34;:&#34;Point&#34;,&#34;coordinates&#34;:[90.033889,47.557778]}" id="NCID0ETAAI" xlink:type="simple">46°92'88"N, 90°01'62"E</named-content></named-content>; 1427 m; 6 Jul 2021. Bayingol Mongolian Autonomous Prefecture, Hongying Hu group • 1♀1♂; Bohu County; <named-content xmlns:xlink="http://www.w3.org/1999/xlink" content-type="dwc:verbatimCoordinates" xlink:type="simple"><named-content content-type="geo-json" specific-use="{&#34;type&#34;:&#34;Point&#34;,&#34;coordinates&#34;:[87.113333,42.050833]}" id="NCID0E2AAI" xlink:type="simple">42°02'63"N, 86°66'48"E</named-content></named-content>; 1053 m; 7 Aug 2010 • 1♀; Yuli County; <named-content xmlns:xlink="http://www.w3.org/1999/xlink" content-type="dwc:verbatimCoordinates" xlink:type="simple"><named-content content-type="geo-json" specific-use="{&#34;type&#34;:&#34;Point&#34;,&#34;coordinates&#34;:[86.416944,41.650278]}" id="NCID0EDBAI" xlink:type="simple">41°39'01"N, 86°25'01"E</named-content></named-content>; 871 m; 5 Aug 2010 • 2♀; Bortala Mongolian Autonomous Prefecture, Bole City; <named-content xmlns:xlink="http://www.w3.org/1999/xlink" content-type="dwc:verbatimCoordinates" xlink:type="simple"><named-content content-type="geo-json" specific-use="{&#34;type&#34;:&#34;Point&#34;,&#34;coordinates&#34;:[82.250000,45.470000]}" id="NCID0ELBAI" xlink:type="simple">44°87'72"N, 82°14'60"E</named-content></named-content>; 405 m; 30 Jun 2021; Qin Li group. Changji Hui Autonomous Prefecture, Hongying Hu research group • 1♀; Mulei Kazakh Autonomous County; <named-content xmlns:xlink="http://www.w3.org/1999/xlink" content-type="dwc:verbatimCoordinates" xlink:type="simple"><named-content content-type="geo-json" specific-use="{&#34;type&#34;:&#34;Point&#34;,&#34;coordinates&#34;:[90.636111,44.642222]}" id="NCID0ETBAI" xlink:type="simple">43°98'32"N, 90°37'70"E</named-content></named-content>; 1219 m; 30 Jul 2012 • 2♀4♂; Qitai County; <named-content xmlns:xlink="http://www.w3.org/1999/xlink" content-type="dwc:verbatimCoordinates" xlink:type="simple"><named-content content-type="geo-json" specific-use="{&#34;type&#34;:&#34;Point&#34;,&#34;coordinates&#34;:[89.890278,44.587778]}" id="NCID0E2BAI" xlink:type="simple">43°95'16"N, 89°52'85"E</named-content></named-content>; 833m; 29 Jul 2012 • 1♀; Qitai County; <named-content xmlns:xlink="http://www.w3.org/1999/xlink" content-type="dwc:verbatimCoordinates" xlink:type="simple"><named-content content-type="geo-json" specific-use="{&#34;type&#34;:&#34;Point&#34;,&#34;coordinates&#34;:[90.302778,43.974167]}" id="NCID0EDCAI" xlink:type="simple">43°58'27"N, 89°78'10"E</named-content></named-content>; 847 m; 29 Jul 2012. Ili Kazakh Autonomous Prefecture, Hongying Hu research group • 1♀; Huocheng County; <named-content xmlns:xlink="http://www.w3.org/1999/xlink" content-type="dwc:verbatimCoordinates" xlink:type="simple"><named-content content-type="geo-json" specific-use="{&#34;type&#34;:&#34;Point&#34;,&#34;coordinates&#34;:[81.439167,44.121111]}" id="NCID0ELCAI" xlink:type="simple">44°06'76"N, 80°85'81"E</named-content></named-content>; 661 m; 22 Jun 2010 • 1♀; Tekes County; <named-content xmlns:xlink="http://www.w3.org/1999/xlink" content-type="dwc:verbatimCoordinates" xlink:type="simple"><named-content content-type="geo-json" specific-use="{&#34;type&#34;:&#34;Point&#34;,&#34;coordinates&#34;:[82.410000,43.390278]}" id="NCID0ETCAI" xlink:type="simple">43°23'25"N, 81°84'36"E</named-content></named-content>; 1865 m; 27 Jul 2010. Ili Kazakh Autonomous Prefecture, Qin Li research group • 2♀; Gongliu County; <named-content xmlns:xlink="http://www.w3.org/1999/xlink" content-type="dwc:verbatimCoordinates" xlink:type="simple"><named-content content-type="geo-json" specific-use="{&#34;type&#34;:&#34;Point&#34;,&#34;coordinates&#34;:[83.202500,43.383333]}" id="NCID0E2CAI" xlink:type="simple">43°22'60"N, 82°72'09"E</named-content></named-content>; 1137 m; 10 Jul 2021 • 2♀3♂; Huocheng County; <named-content xmlns:xlink="http://www.w3.org/1999/xlink" content-type="dwc:verbatimCoordinates" xlink:type="simple"><named-content content-type="geo-json" specific-use="{&#34;type&#34;:&#34;Point&#34;,&#34;coordinates&#34;:[81.451111,44.579722]}" id="NCID0EDDAI" xlink:type="simple">43°94'47"N, 80°87'04"E</named-content></named-content>; 515 m; 5 Jul 2021 • 1♀; Tekes County; <named-content xmlns:xlink="http://www.w3.org/1999/xlink" content-type="dwc:verbatimCoordinates" xlink:type="simple"><named-content content-type="geo-json" specific-use="{&#34;type&#34;:&#34;Point&#34;,&#34;coordinates&#34;:[82.491111,43.371944]}" id="NCID0ELDAI" xlink:type="simple">43°22'19"N, 81°88'88"E</named-content></named-content>; 1201 m; 8 Jul 2021 • 2♂; Kashgar Prefecture, Artux City; <named-content xmlns:xlink="http://www.w3.org/1999/xlink" content-type="dwc:verbatimCoordinates" xlink:type="simple"><named-content content-type="geo-json" specific-use="{&#34;type&#34;:&#34;Point&#34;,&#34;coordinates&#34;:[76.339722,40.163611]}" id="NCID0ETDAI" xlink:type="simple">39°69'49"N, 76°20'23"E</named-content></named-content>; 1303 m; 22 Jun 2008; Hongying Hu research group • 1♀; Tarbagatay Prefecture, Wusu County; <named-content xmlns:xlink="http://www.w3.org/1999/xlink" content-type="dwc:verbatimCoordinates" xlink:type="simple"><named-content content-type="geo-json" specific-use="{&#34;type&#34;:&#34;Point&#34;,&#34;coordinates&#34;:[85.592778,44.011944]}" id="NCID0E2DAI" xlink:type="simple">44°00'43"N, 84°95'34"E</named-content></named-content>; 1908 m; 25 Jul 2013; Hongying Hu research group • 1♂; Urumqi, Tianshan District; <named-content xmlns:xlink="http://www.w3.org/1999/xlink" content-type="dwc:verbatimCoordinates" xlink:type="simple"><named-content content-type="geo-json" specific-use="{&#34;type&#34;:&#34;Point&#34;,&#34;coordinates&#34;:[88.035278,44.296944]}" id="NCID0EDEAI" xlink:type="simple">43°77'49"N, 87°62'07"E</named-content></named-content>; 928 m; 17 Apr 2007; Hongying Hu research group.</p></tp:treatment-sec><tp:treatment-sec sec-type="diagnosis" id="SECID0EIEAI"><title>Diagnosis.</title><p><bold>Female.</bold> Antenna (Fig. <xref ref-type="fig" rid="F3">3I</xref>) with combined length of pedicel and flagellum less than head width; pedicel at most 1.6–1.8× as long as wide; funiculars subquadrate, broadly joined, and each with one line of sensilla; fu<sub>4</sub> 0.8× as long as broad. Head in dorsal view (Fig. <xref ref-type="fig" rid="F3">3E</xref>) with shallow emargination between inner orbits; eye length 2.3–2.8× temple length. Frenum smooth and shiny (Fig. <xref ref-type="fig" rid="F3">3F</xref>); metapleuron bare. Metatibia 6.2–6.8× times as long as wide. Fore wing (Fig. <xref ref-type="fig" rid="F3">3G</xref>) with speculum indistinct; marginal vein 0.6–0.8× as long as postmarginal vein and stigmal vein 3.3–4.0× as long uncus. Legs (Fig. <xref ref-type="fig" rid="F3">3B</xref>) more or less uniformly light-colored, yellowish. Petiole (Fig. <xref ref-type="fig" rid="F3">3A, F</xref>) at least quadrate and usually slightly longer (1.1×) than wide. Gaster 1.9× as long as broad (Fig. <xref ref-type="fig" rid="F3">3A</xref>).</p><p><bold>Male.</bold> Color pattern brighter than female, and pedicel and flagellum yellowish brown (Fig. <xref ref-type="fig" rid="F3">3H, J</xref>). Antenna (Fig. <xref ref-type="fig" rid="F3">3J</xref>) with combined length of pedicel and flagellum 0.9× head width; pedicel 1.8× as long as wide; funicle with all segments slightly transverse; clava 2.3× longer than wide. Petiole (Fig. <xref ref-type="fig" rid="F3">3K</xref>) 1.2× as long as wide, entirely reticulate with longitudinal carinae. Gaster (Fig. <xref ref-type="fig" rid="F3">3H, K</xref>) ovate, Gt<sub>1</sub>L 1.1× as long as Gt<sub>2</sub>L. Otherwise similar to female.</p></tp:treatment-sec><tp:treatment-sec sec-type="distribution" id="SECID0EGGAI"><title>Distribution.</title><p>China (Xinjiang, Beijing, Fujian, Guangdong, Hebei, Heilongjiang, Henan, Hunan, Jilin, Shaanxi, Shanxi, Sichuan, Tibet, Yunnan). Palearctic region and Nearctic region (<xref ref-type="bibr" rid="B34">Noyes 2019</xref>).</p></tp:treatment-sec><tp:treatment-sec sec-type="host" id="SECID0EQGAI"><title>Hosts.</title><p>Usually a hyperparasitoid of aphids through <tp:taxon-name><tp:taxon-name-part taxon-name-part-type="subfamily">Aphidiinae</tp:taxon-name-part></tp:taxon-name> (<tp:taxon-name><tp:taxon-name-part taxon-name-part-type="order">Hymenoptera</tp:taxon-name-part></tp:taxon-name>: <tp:taxon-name><tp:taxon-name-part taxon-name-part-type="family">Braconidae</tp:taxon-name-part></tp:taxon-name>) and <tp:taxon-name><tp:taxon-name-part taxon-name-part-type="family">Aphelinidae</tp:taxon-name-part></tp:taxon-name> (<tp:taxon-name><tp:taxon-name-part taxon-name-part-type="order">Hymenoptera</tp:taxon-name-part></tp:taxon-name>) primary parasitoids, and rarely parasites <italic><tp:taxon-name><tp:taxon-name-part taxon-name-part-type="genus" reg="Psylla">Psylla</tp:taxon-name-part></tp:taxon-name></italic> Geoffroy, 1762 (<tp:taxon-name><tp:taxon-name-part taxon-name-part-type="order">Hemiptera</tp:taxon-name-part></tp:taxon-name>: <tp:taxon-name><tp:taxon-name-part taxon-name-part-type="family">Psyllidae</tp:taxon-name-part></tp:taxon-name>) (<xref ref-type="bibr" rid="B18">Gibson and Vikberg 1998</xref>).</p></tp:treatment-sec><tp:treatment-sec sec-type="comments" id="SECID0EEIAI"><title>Comments.</title><p>The morphological features of our specimens fit within the limits described for <italic><tp:taxon-name><tp:taxon-name-part taxon-name-part-type="genus" reg="Asaphes">A.</tp:taxon-name-part><tp:taxon-name-part taxon-name-part-type="species" reg="suspensus">suspensus</tp:taxon-name-part></tp:taxon-name></italic> by <xref ref-type="bibr" rid="B18">Gibson and Vikberg (1998)</xref>; they described the length of the pedicel as at most 2× as long as wide, whereas the pedicel of our measured specimens was at most 1.8× as long as wide.</p></tp:treatment-sec><tp:treatment-sec><!--Section generated to contain objects referenced in tp:taxon-treatment.--><fig id="F3" position="float" orientation="portrait"><object-id xmlns:xlink="http://www.w3.org/1999/xlink" content-type="doi" xlink:type="simple">10.3897/zookeys.1214.127982.figure3</object-id><object-id xmlns:xlink="http://www.w3.org/1999/xlink" content-type="arpha" xlink:type="simple">957D8175-8C17-56B8-B871-D926FE656B63</object-id><label>Figure 3.</label><caption><p><italic><tp:taxon-name><tp:taxon-name-part taxon-name-part-type="genus" reg="Asaphes">A.</tp:taxon-name-part><tp:taxon-name-part taxon-name-part-type="species" reg="suspensus">suspensus</tp:taxon-name-part></tp:taxon-name></italic> (Nees) <bold>A–G, I</bold> female <bold>A</bold> body, dorsal view <bold>B</bold> body, lateral view <bold>C</bold> head, frontal view <bold>D</bold> head, lateral view <bold>E</bold> head, dorsal view <bold>F</bold> head and mesosoma, dorsal view <bold>G</bold> fore wing <bold>I</bold> antenna <bold>H, J, K</bold> male <bold>H</bold> body, lateral view <bold>J</bold> antenna <bold>K</bold> propodeum and gaster, dorsal view.</p></caption><graphic xmlns:xlink="http://www.w3.org/1999/xlink" xlink:href="zookeys-1214-035_article-127982__-g003.jpg" position="float" orientation="portrait" xlink:type="simple" id="oo_1146229.jpg"><uri content-type="original_file" xlink:type="simple">https://binary.pensoft.net/fig/1146229</uri></graphic></fig></tp:treatment-sec><ref-list><ref id="B30"><mixed-citation xmlns:xlink="http://www.w3.org/1999/xlink" xlink:type="simple"><person-group><name name-style="western"><surname>McMullen</surname><given-names>RD</given-names></name></person-group> (<year>1966</year>) <article-title>New records of chalcidoid parasites and hyperparasites of <italic><tp:taxon-name><tp:taxon-name-part taxon-name-part-type="genus">Psylla</tp:taxon-name-part><tp:taxon-name-part taxon-name-part-type="species">pyricola</tp:taxon-name-part></tp:taxon-name></italic> Forster in British Columbia.</article-title><source>Canadian Entomologist</source><volume>98</volume>: <fpage>236</fpage>–<lpage>239</lpage>. <ext-link xlink:href="10.4039/Ent98236-3" ext-link-type="doi" xlink:type="simple">https://doi.org/10.4039/Ent98236-3</ext-link></mixed-citation></ref><ref id="B21"><mixed-citation xmlns:xlink="http://www.w3.org/1999/xlink" xlink:type="simple"><person-group><name name-style="western"><surname>Graham</surname><given-names>MWRdeV</given-names></name></person-group> (<year>1969</year>) <article-title>The <tp:taxon-name><tp:taxon-name-part taxon-name-part-type="family">Pteromalidae</tp:taxon-name-part></tp:taxon-name> of north-western Europe (<tp:taxon-name><tp:taxon-name-part taxon-name-part-type="order">Hymenoptera</tp:taxon-name-part></tp:taxon-name>: <tp:taxon-name><tp:taxon-name-part taxon-name-part-type="superfamily">Chalcidoidea</tp:taxon-name-part></tp:taxon-name>).</article-title><source>Bulletin of the British Museum (Natural History) (Entomology), Supplement</source><volume>16</volume>: <fpage>1</fpage>–<lpage>851</lpage>. <ext-link xlink:href="10.5962/p.258046" ext-link-type="doi" xlink:type="simple">https://doi.org/10.5962/p.258046</ext-link></mixed-citation></ref><ref id="B18"><mixed-citation xmlns:xlink="http://www.w3.org/1999/xlink" xlink:type="simple"><person-group><name name-style="western"><surname>Gibson</surname><given-names>GAP</given-names></name><name name-style="western"><surname>Vikberg</surname><given-names>V</given-names></name></person-group> (<year>1998</year>) <article-title>The species of <italic><tp:taxon-name><tp:taxon-name-part taxon-name-part-type="genus">Asaphes</tp:taxon-name-part></tp:taxon-name></italic> Walker from America North of Mexico, with remarks on extralimital distributions and taxa (<tp:taxon-name><tp:taxon-name-part taxon-name-part-type="order">Hymenoptera</tp:taxon-name-part></tp:taxon-name>: <tp:taxon-name><tp:taxon-name-part taxon-name-part-type="superfamily">Chalcidoidea</tp:taxon-name-part></tp:taxon-name>: <tp:taxon-name><tp:taxon-name-part taxon-name-part-type="family">Pteromalidae</tp:taxon-name-part></tp:taxon-name>).</article-title><source>Journal of <tp:taxon-name><tp:taxon-name-part taxon-name-part-type="order">Hymenoptera</tp:taxon-name-part></tp:taxon-name> Research</source><volume>7</volume>(<issue>2</issue>): <fpage>209</fpage>–<lpage>256</lpage>. <ext-link xlink:href="https://biostor.org/reference/522" ext-link-type="uri" xlink:type="simple">https://biostor.org/reference/522</ext-link></mixed-citation></ref><ref id="B42"><mixed-citation xmlns:xlink="http://www.w3.org/1999/xlink" xlink:type="simple"><person-group><name name-style="western"><surname>Xiao</surname><given-names>H</given-names></name><name name-style="western"><surname>Huang</surname><given-names>DW</given-names></name></person-group> (<year>2000</year>) <article-title>A taxonomic study on <italic><tp:taxon-name><tp:taxon-name-part taxon-name-part-type="genus">Asaphes</tp:taxon-name-part></tp:taxon-name></italic> (<tp:taxon-name><tp:taxon-name-part taxon-name-part-type="order">Hymenoptera</tp:taxon-name-part></tp:taxon-name>: <tp:taxon-name><tp:taxon-name-part taxon-name-part-type="family">Pteromalidae</tp:taxon-name-part></tp:taxon-name>) from China, with descriptions of four new species.</article-title><source>Entomologia Sinica</source><volume>7</volume>(<issue>3</issue>): <fpage>193</fpage>–<lpage>202</lpage>. <ext-link xlink:href="10.1111/j.1744-7917.2000.tb00407.x" ext-link-type="doi" xlink:type="simple">https://doi.org/10.1111/j.1744-7917.2000.tb00407.x</ext-link></mixed-citation></ref><ref id="B23"><mixed-citation xmlns:xlink="http://www.w3.org/1999/xlink" xlink:type="simple"><person-group><name name-style="western"><surname>Huang</surname><given-names>DW</given-names></name><name name-style="western"><surname>Xiao</surname><given-names>H</given-names></name></person-group> (<year>2005</year>) Zoological of China. Vol. 42. <tp:taxon-name><tp:taxon-name-part taxon-name-part-type="class">Insecta</tp:taxon-name-part></tp:taxon-name>. <tp:taxon-name><tp:taxon-name-part taxon-name-part-type="order">Hymenoptera</tp:taxon-name-part></tp:taxon-name> (<tp:taxon-name><tp:taxon-name-part taxon-name-part-type="family">Pteromalidae</tp:taxon-name-part></tp:taxon-name>). Science Press, Beijing, 272–281.</mixed-citation></ref><ref id="B2"><mixed-citation xmlns:xlink="http://www.w3.org/1999/xlink" xlink:type="simple"><person-group><name name-style="western"><surname>Bouček</surname><given-names>Z</given-names></name></person-group> (<year>1974</year>) <article-title>On the <tp:taxon-name><tp:taxon-name-part taxon-name-part-type="superfamily">Chalcidoidea</tp:taxon-name-part></tp:taxon-name> (<tp:taxon-name><tp:taxon-name-part taxon-name-part-type="order">Hymenoptera</tp:taxon-name-part></tp:taxon-name>) described by C. Rondani.</article-title><source>Redia</source><volume>55</volume>: <fpage>241</fpage>–<lpage>285</lpage>.</mixed-citation></ref><ref id="B6"><mixed-citation xmlns:xlink="http://www.w3.org/1999/xlink" xlink:type="simple"><person-group><name name-style="western"><surname>Bouček</surname><given-names>Z</given-names></name><name name-style="western"><surname>Subba Rao</surname><given-names>BR</given-names></name><name name-style="western"><surname>Farooqi</surname><given-names>SI</given-names></name></person-group> (<year>1979</year>) <article-title>A preliminary review of <tp:taxon-name><tp:taxon-name-part taxon-name-part-type="family">Pteromalidae</tp:taxon-name-part></tp:taxon-name> (<tp:taxon-name><tp:taxon-name-part taxon-name-part-type="order">Hymenoptera</tp:taxon-name-part></tp:taxon-name>) of India and adjacent countries.</article-title><source>Oriental Insects</source><volume>12</volume>: <fpage>433</fpage>–<lpage>468</lpage>. <ext-link xlink:href="10.1080/00305316.1978.10432529" ext-link-type="doi" xlink:type="simple">https://doi.org/10.1080/00305316.1978.10432529</ext-link></mixed-citation></ref><ref id="B34"><mixed-citation xmlns:xlink="http://www.w3.org/1999/xlink" xlink:type="simple"><person-group><name name-style="western"><surname>Noyes</surname><given-names>JS</given-names></name></person-group> (<year>2019</year>) Universal <tp:taxon-name><tp:taxon-name-part taxon-name-part-type="superfamily">Chalcidoidea</tp:taxon-name-part></tp:taxon-name> Database. <ext-link xlink:href="http://www.nhm.ac.uk/chalcidoids" ext-link-type="uri" xlink:type="simple">http://www.nhm.ac.uk/chalcidoids</ext-link>.</mixed-citation></ref></ref-list></tp:taxon-treatment>
