# Supplementary material for: ﻿Review of Asaphes Walker, 1834 (Hymenoptera, Chalcidoidea, Asaphesinae) from Xinjiang, China
Source: Zookeys. 2024 Oct 1;1214:35–57. doi: 10.3897/zookeys.1214.127982 (PMC11462077; doi:10.3897/zookeys.1214.127982)
Supplement: XML Treatment for Asaphes vulgaris [file zookeys.1214.127982-treatment5.xml]

<!DOCTYPE tp:taxon-treatment
  PUBLIC "-//TaxonX//DTD Taxonomic Treatment Publishing DTD v0 20100105//EN" "tax-treatment-NSO.dtd">
<tp:taxon-treatment xmlns:tp="http://www.plazi.org/taxpub"><tp:treatment-meta><kwd-group><label>Taxon classification</label><kwd>
                <named-content content-type="kingdom">Animalia</named-content>
              </kwd><kwd>
                <named-content content-type="order">Hymenoptera</named-content>
              </kwd><kwd>
                <named-content content-type="family">Pteromalidae</named-content>
              </kwd></kwd-group><mixed-citation publication-type="journal"><person-group><name><surname>Li</surname><given-names>Qin</given-names></name><name><surname>Zhang</surname><given-names>Tong-You</given-names></name><name><surname>Gibson</surname><given-names>Gary A. P.</given-names></name><name><surname>Shan</surname><given-names>Shi-Lei</given-names></name><name><surname>Xiao</surname><given-names>Hui</given-names></name></person-group><article-title>﻿Review of <italic><tp:taxon-name><tp:taxon-name-part taxon-name-part-type="genus" reg="Asaphes">Asaphes</tp:taxon-name-part></tp:taxon-name></italic> Walker, 1834 (<tp:taxon-name><tp:taxon-name-part taxon-name-part-type="order">Hymenoptera</tp:taxon-name-part></tp:taxon-name>, <tp:taxon-name><tp:taxon-name-part taxon-name-part-type="superfamily">Chalcidoidea</tp:taxon-name-part></tp:taxon-name>, <tp:taxon-name><tp:taxon-name-part taxon-name-part-type="subfamily">Asaphesinae</tp:taxon-name-part></tp:taxon-name>) from Xinjiang, China</article-title><source>Zookeys</source><day>01</day><month>10</month><year>2024</year><volume>1214</volume><fpage>35</fpage><lpage>57</lpage><pub-id pub-id-type="doi">10.3897/zookeys.1214.127982</pub-id></mixed-citation></tp:treatment-meta><tp:nomenclature><label>﻿</label><tp:taxon-name>
              <object-id xmlns:xlink="http://www.w3.org/1999/xlink" content-type="arpha" xlink:type="simple">63DF7A24-E843-5BFE-ACB8-49AE09F157A8</object-id>
              <tp:taxon-name-part taxon-name-part-type="genus" reg="Asaphes">Asaphes</tp:taxon-name-part>
              <tp:taxon-name-part taxon-name-part-type="species" reg="vulgaris">vulgaris</tp:taxon-name-part>
            </tp:taxon-name><tp:taxon-authority>Walker, 1834</tp:taxon-authority><xref ref-type="fig" rid="F4">Fig. 4</xref><tp:nomenclature-citation-list><tp:nomenclature-citation><tp:taxon-name>
                  <tp:taxon-name-part taxon-name-part-type="genus" reg="Asaphes">Asaphes</tp:taxon-name-part>
                  <tp:taxon-name-part taxon-name-part-type="species" reg="vulgaris">vulgaris</tp:taxon-name-part>
                </tp:taxon-name><comment>Walker, 1834: 152.</comment></tp:nomenclature-citation><tp:nomenclature-citation><tp:taxon-name>
                  <tp:taxon-name-part taxon-name-part-type="genus" reg="Eurytoma">Eurytoma</tp:taxon-name-part>
                  <tp:taxon-name-part taxon-name-part-type="species" reg="aenea">aenea</tp:taxon-name-part>
                </tp:taxon-name><comment>Nees, 1834: 42. Synonymized by <xref ref-type="bibr" rid="B21">Graham 1969</xref>: 80.</comment></tp:nomenclature-citation><tp:nomenclature-citation><tp:taxon-name>
                  <tp:taxon-name-part taxon-name-part-type="genus" reg="Chrysolampus">Chrysolampus</tp:taxon-name-part>
                  <tp:taxon-name-part taxon-name-part-type="species" reg="aeneus">aeneus</tp:taxon-name-part>
                </tp:taxon-name><comment>Ratzeburg, 1848: 2. Synonymized by <xref ref-type="bibr" rid="B38">Reinhard 1857</xref>: 76.</comment></tp:nomenclature-citation><tp:nomenclature-citation><tp:taxon-name>
                  <tp:taxon-name-part taxon-name-part-type="genus" reg="Chrysolampus">Chrysolampus</tp:taxon-name-part>
                  <tp:taxon-name-part taxon-name-part-type="species" reg="aphidophila">aphidophila</tp:taxon-name-part>
                </tp:taxon-name><comment>Rondani, 1848: 21–22. Synonymized by <xref ref-type="bibr" rid="B2">Bouček 1974</xref>: 244.</comment></tp:nomenclature-citation><tp:nomenclature-citation><tp:taxon-name>
                  <tp:taxon-name-part taxon-name-part-type="genus" reg="Asaphes">Asaphes</tp:taxon-name-part>
                  <tp:taxon-name-part taxon-name-part-type="species" reg="vulgaris">vulgaris</tp:taxon-name-part>
                </tp:taxon-name><comment>Walker; <xref ref-type="bibr" rid="B31">Morley 1910</xref>: 28; <xref ref-type="bibr" rid="B18">Gibson and Vikberg 1998</xref>: 236–239; <xref ref-type="bibr" rid="B42">Xiao and Huang 2000</xref>: 198; <xref ref-type="bibr" rid="B23">Huang and Xiao 2005</xref>: 275–276; Narendran and Harten 2007: 114–116.</comment></tp:nomenclature-citation></tp:nomenclature-citation-list></tp:nomenclature><tp:treatment-sec sec-type="material" id="SECID0E6MAI"><title>Material examined.</title><p>China, Xinjiang: Altay Prefecture, Qin Li research group • 5♀; Altay City; <named-content xmlns:xlink="http://www.w3.org/1999/xlink" content-type="dwc:verbatimCoordinates" xlink:type="simple"><named-content content-type="geo-json" specific-use="{&#34;type&#34;:&#34;Point&#34;,&#34;coordinates&#34;:[88.021111,47.671111]}" id="NCID0EINAI" xlink:type="simple">47°40'16"N; 88°01'16"E</named-content></named-content>; 710 m; 12 Jul 2020 • 1♀; Fuyun County; <named-content xmlns:xlink="http://www.w3.org/1999/xlink" content-type="dwc:verbatimCoordinates" xlink:type="simple"><named-content content-type="geo-json" specific-use="{&#34;type&#34;:&#34;Point&#34;,&#34;coordinates&#34;:[89.896111,47.030278]}" id="NCID0EQNAI" xlink:type="simple">47°01'49"N, 89°53'46"E</named-content></named-content>; 1360 m; 11 Jul 2020 • 1♀; Fuyun County; <named-content xmlns:xlink="http://www.w3.org/1999/xlink" content-type="dwc:verbatimCoordinates" xlink:type="simple"><named-content content-type="geo-json" specific-use="{&#34;type&#34;:&#34;Point&#34;,&#34;coordinates&#34;:[90.418889,47.036944]}" id="NCID0EYNAI" xlink:type="simple">47°01'73"N, 89°84'68"E</named-content></named-content>; 1287 m; 22 Jun 2021 • 1♀; Fuyun County; <named-content xmlns:xlink="http://www.w3.org/1999/xlink" content-type="dwc:verbatimCoordinates" xlink:type="simple"><named-content content-type="geo-json" specific-use="{&#34;type&#34;:&#34;Point&#34;,&#34;coordinates&#34;:[90.411944,47.366667]}" id="NCID0EAOAI" xlink:type="simple">47°21'60"N, 89°84'43"E</named-content></named-content>; 1141 m; 23 Jun 2021 • 1♀; Qinghe County; <named-content xmlns:xlink="http://www.w3.org/1999/xlink" content-type="dwc:verbatimCoordinates" xlink:type="simple"><named-content content-type="geo-json" specific-use="{&#34;type&#34;:&#34;Point&#34;,&#34;coordinates&#34;:[90.080278,46.726389]}" id="NCID0EIOAI" xlink:type="simple">46°43'35"N, 90°04'49"E</named-content></named-content>; 1121 m; 21 Jun 2021 • 1♀; Bayingol Mongolian Autonomous Prefecture, Yuli County; <named-content xmlns:xlink="http://www.w3.org/1999/xlink" content-type="dwc:verbatimCoordinates" xlink:type="simple"><named-content content-type="geo-json" specific-use="{&#34;type&#34;:&#34;Point&#34;,&#34;coordinates&#34;:[86.495833,41.586389]}" id="NCID0EQOAI" xlink:type="simple">41°35'11"N, 86°29'45"E</named-content></named-content>; 892 m; 5 Aug 2010; Hongying Hu group. Ili Kazakh Autonomous Prefecture, Qin Li research group • 3♀; Gongliu County; <named-content xmlns:xlink="http://www.w3.org/1999/xlink" content-type="dwc:verbatimCoordinates" xlink:type="simple"><named-content content-type="geo-json" specific-use="{&#34;type&#34;:&#34;Point&#34;,&#34;coordinates&#34;:[83.202500,43.383333]}" id="NCID0EYOAI" xlink:type="simple">43°22'60"N, 82°72'09"E</named-content></named-content>; 1137 m; 10 Jul 2021 • 1♀; Huocheng County; <named-content xmlns:xlink="http://www.w3.org/1999/xlink" content-type="dwc:verbatimCoordinates" xlink:type="simple"><named-content content-type="geo-json" specific-use="{&#34;type&#34;:&#34;Point&#34;,&#34;coordinates&#34;:[81.451111,44.579722]}" id="NCID0EAPAI" xlink:type="simple">43°94'47"N, 80°87'04"E</named-content></named-content>; 515 m; 5 Jul 2021.</p></tp:treatment-sec><tp:treatment-sec sec-type="diagnosis" id="SECID0EFPAI"><title>Diagnosis.</title><p><bold>Female.</bold> Head in dorsal view (Fig. <xref ref-type="fig" rid="F4">4D</xref>) with comparatively deep emargination between inner orbits and straight temples; gena length (Fig. <xref ref-type="fig" rid="F4">4C</xref>) ~ 0.3–0.4× eye length. Antenna (Fig. <xref ref-type="fig" rid="F4">4C, H</xref>) with each funicular subquadrate, and segments loosely joined to each other. Pronotum (Fig. <xref ref-type="fig" rid="F4">4E</xref>) 2.3–2.8× wider than long. Hind leg (Fig. <xref ref-type="fig" rid="F4">4A</xref>) with trochanter and femur similarly infuscate to black; metatibia 7.7–7.8× longer than wide. Fore wing (Fig. <xref ref-type="fig" rid="F4">4G</xref>) with speculum distinct, broad basally and narrowed toward stigmal vein. Petiole (Fig. <xref ref-type="fig" rid="F4">4A</xref>) at least quadrate and usually slightly longer (1.1–1.3×) than wide. Gaster (Fig. <xref ref-type="fig" rid="F4">4A, F</xref>) 1.7–1.9× as long as broad; Gt<sub>1</sub>L slightly longer (1.1×) than Gt<sub>2</sub>L.</p><p><bold>Male.</bold> Unknown.</p></tp:treatment-sec><tp:treatment-sec sec-type="distribution" id="SECID0EVQAI"><title>Distribution.</title><p>China (Xinjiang, Hebei, Sichuan, Yunnan, Tibet, Ningxia, Guangxi). Worldwide (<xref ref-type="bibr" rid="B34">Noyes 2019</xref>).</p></tp:treatment-sec><tp:treatment-sec sec-type="host" id="SECID0E6QAI"><title>Hosts.</title><p>In North America, <italic><tp:taxon-name><tp:taxon-name-part taxon-name-part-type="genus" reg="Asaphes">A.</tp:taxon-name-part><tp:taxon-name-part taxon-name-part-type="species" reg="vulgaris">vulgaris</tp:taxon-name-part></tp:taxon-name></italic> is a hyperparasitoid of aphids, including <italic><tp:taxon-name><tp:taxon-name-part taxon-name-part-type="genus" reg="Acyrthosiphon">Acyrthosiphon</tp:taxon-name-part><tp:taxon-name-part taxon-name-part-type="species" reg="pisum">pisum</tp:taxon-name-part></tp:taxon-name></italic> Harris and <italic><tp:taxon-name><tp:taxon-name-part taxon-name-part-type="genus" reg="Macrosiphum">Macrosiphum</tp:taxon-name-part><tp:taxon-name-part taxon-name-part-type="species" reg="euphorbiae">euphorbiae</tp:taxon-name-part></tp:taxon-name></italic> Thomas (<tp:taxon-name><tp:taxon-name-part taxon-name-part-type="order">Hemiptera</tp:taxon-name-part></tp:taxon-name>: <tp:taxon-name><tp:taxon-name-part taxon-name-part-type="family">Aphididae</tp:taxon-name-part></tp:taxon-name>) through <italic><tp:taxon-name><tp:taxon-name-part taxon-name-part-type="genus" reg="Aphidius">Aphidius</tp:taxon-name-part><tp:taxon-name-part taxon-name-part-type="species" reg="nigripes">nigripes</tp:taxon-name-part></tp:taxon-name></italic> Ashmead (<tp:taxon-name><tp:taxon-name-part taxon-name-part-type="order">Hymenoptera</tp:taxon-name-part></tp:taxon-name>: <tp:taxon-name><tp:taxon-name-part taxon-name-part-type="family">Braconidae</tp:taxon-name-part></tp:taxon-name>) (<xref ref-type="bibr" rid="B18">Gibson and Vikberg 1998</xref>).</p></tp:treatment-sec><tp:treatment-sec sec-type="comments" id="SECID0EJTAI"><title>Comments.</title><p>Leg color of <italic><tp:taxon-name><tp:taxon-name-part taxon-name-part-type="genus" reg="Asaphes">A.</tp:taxon-name-part><tp:taxon-name-part taxon-name-part-type="species" reg="vulgaris">vulgaris</tp:taxon-name-part></tp:taxon-name></italic> females is similar to that of <italic><tp:taxon-name><tp:taxon-name-part taxon-name-part-type="genus" reg="Asaphes">A.</tp:taxon-name-part><tp:taxon-name-part taxon-name-part-type="species" reg="californicus">californicus</tp:taxon-name-part></tp:taxon-name></italic> except for trochanter color. Females of <italic><tp:taxon-name><tp:taxon-name-part taxon-name-part-type="genus" reg="Asaphes">A.</tp:taxon-name-part><tp:taxon-name-part taxon-name-part-type="species" reg="vulgaris">vulgaris</tp:taxon-name-part></tp:taxon-name></italic> have at least the meso- and metatrochanters infuscate to black, similar in color to the respective femora, whereas at least the metatrochanter of <italic><tp:taxon-name><tp:taxon-name-part taxon-name-part-type="genus" reg="Asaphes">A.</tp:taxon-name-part><tp:taxon-name-part taxon-name-part-type="species" reg="californicus">californicus</tp:taxon-name-part></tp:taxon-name></italic> females is mostly yellow, paler than the femur. In our study, gena length is 0.3–0.4× eye length, as described by <xref ref-type="bibr" rid="B23">Huang and Xiao (2005)</xref>, which differs from the description of 0.5–0.6× eye length given by <xref ref-type="bibr" rid="B18">Gibson and Vikberg (1998)</xref>; however, this may reflect a somewhat different method of measurement.</p></tp:treatment-sec><tp:treatment-sec><!--Section generated to contain objects referenced in tp:taxon-treatment.--><fig id="F4" position="float" orientation="portrait"><object-id xmlns:xlink="http://www.w3.org/1999/xlink" content-type="doi" xlink:type="simple">10.3897/zookeys.1214.127982.figure4</object-id><object-id xmlns:xlink="http://www.w3.org/1999/xlink" content-type="arpha" xlink:type="simple">F5B4AD0C-E39A-5687-B2FF-266671574E03</object-id><label>Figure 4.</label><caption><p><italic><tp:taxon-name><tp:taxon-name-part taxon-name-part-type="genus" reg="Asaphes">A.</tp:taxon-name-part><tp:taxon-name-part taxon-name-part-type="species" reg="vulgaris">vulgaris</tp:taxon-name-part></tp:taxon-name></italic> Walker, female <bold>A</bold> body, lateral view <bold>B</bold> head, frontal view <bold>C</bold> head, lateral view <bold>D</bold> head, dorsal view <bold>E</bold> mesosoma, dorsal view <bold>F</bold> mesosoma, metasoma and wing, dorsal view <bold>G</bold> fore wing <bold>H</bold> antenna.</p></caption><graphic xmlns:xlink="http://www.w3.org/1999/xlink" xlink:href="zookeys-1214-035_article-127982__-g004.jpg" position="float" orientation="portrait" xlink:type="simple" id="oo_1146230.jpg"><uri content-type="original_file" xlink:type="simple">https://binary.pensoft.net/fig/1146230</uri></graphic></fig></tp:treatment-sec><ref-list><ref id="B21"><mixed-citation xmlns:xlink="http://www.w3.org/1999/xlink" xlink:type="simple"><person-group><name name-style="western"><surname>Graham</surname><given-names>MWRdeV</given-names></name></person-group> (<year>1969</year>) <article-title>The <tp:taxon-name><tp:taxon-name-part taxon-name-part-type="family">Pteromalidae</tp:taxon-name-part></tp:taxon-name> of north-western Europe (<tp:taxon-name><tp:taxon-name-part taxon-name-part-type="order">Hymenoptera</tp:taxon-name-part></tp:taxon-name>: <tp:taxon-name><tp:taxon-name-part taxon-name-part-type="superfamily">Chalcidoidea</tp:taxon-name-part></tp:taxon-name>).</article-title><source>Bulletin of the British Museum (Natural History) (Entomology), Supplement</source><volume>16</volume>: <fpage>1</fpage>–<lpage>851</lpage>. <ext-link xlink:href="10.5962/p.258046" ext-link-type="doi" xlink:type="simple">https://doi.org/10.5962/p.258046</ext-link></mixed-citation></ref><ref id="B38"><mixed-citation xmlns:xlink="http://www.w3.org/1999/xlink" xlink:type="simple"><person-group><name name-style="western"><surname>Reinhard</surname><given-names>H</given-names></name></person-group> (<year>1857</year>) <article-title>Beiträgeb zur Geschichte und Synonymic der Pteromalinen.</article-title><source>Berliner entomologische Zeitschrift</source><volume>1</volume>: <fpage>70</fpage>–<lpage>80</lpage>. <ext-link xlink:href="10.1002/mmnd.18570010112" ext-link-type="doi" xlink:type="simple">https://doi.org/10.1002/mmnd.18570010112</ext-link></mixed-citation></ref><ref id="B2"><mixed-citation xmlns:xlink="http://www.w3.org/1999/xlink" xlink:type="simple"><person-group><name name-style="western"><surname>Bouček</surname><given-names>Z</given-names></name></person-group> (<year>1974</year>) <article-title>On the <tp:taxon-name><tp:taxon-name-part taxon-name-part-type="superfamily">Chalcidoidea</tp:taxon-name-part></tp:taxon-name> (<tp:taxon-name><tp:taxon-name-part taxon-name-part-type="order">Hymenoptera</tp:taxon-name-part></tp:taxon-name>) described by C. Rondani.</article-title><source>Redia</source><volume>55</volume>: <fpage>241</fpage>–<lpage>285</lpage>.</mixed-citation></ref><ref id="B31"><mixed-citation xmlns:xlink="http://www.w3.org/1999/xlink" xlink:type="simple"><person-group><name name-style="western"><surname>Morley</surname><given-names>C</given-names></name></person-group> (<year>1910</year>) <source>Catalogue of British <tp:taxon-name><tp:taxon-name-part taxon-name-part-type="order">Hymenoptera</tp:taxon-name-part></tp:taxon-name> of the family <tp:taxon-name><tp:taxon-name-part taxon-name-part-type="family">Chalcididae</tp:taxon-name-part></tp:taxon-name>. Longmans and Co., B. Quaritch, Dulau and Co.</source><publisher-name>, Ltd.</publisher-name>, <publisher-loc>London</publisher-loc>, <size units="page">74 pp</size>.</mixed-citation></ref><ref id="B18"><mixed-citation xmlns:xlink="http://www.w3.org/1999/xlink" xlink:type="simple"><person-group><name name-style="western"><surname>Gibson</surname><given-names>GAP</given-names></name><name name-style="western"><surname>Vikberg</surname><given-names>V</given-names></name></person-group> (<year>1998</year>) <article-title>The species of <italic><tp:taxon-name><tp:taxon-name-part taxon-name-part-type="genus">Asaphes</tp:taxon-name-part></tp:taxon-name></italic> Walker from America North of Mexico, with remarks on extralimital distributions and taxa (<tp:taxon-name><tp:taxon-name-part taxon-name-part-type="order">Hymenoptera</tp:taxon-name-part></tp:taxon-name>: <tp:taxon-name><tp:taxon-name-part taxon-name-part-type="superfamily">Chalcidoidea</tp:taxon-name-part></tp:taxon-name>: <tp:taxon-name><tp:taxon-name-part taxon-name-part-type="family">Pteromalidae</tp:taxon-name-part></tp:taxon-name>).</article-title><source>Journal of <tp:taxon-name><tp:taxon-name-part taxon-name-part-type="order">Hymenoptera</tp:taxon-name-part></tp:taxon-name> Research</source><volume>7</volume>(<issue>2</issue>): <fpage>209</fpage>–<lpage>256</lpage>. <ext-link xlink:href="https://biostor.org/reference/522" ext-link-type="uri" xlink:type="simple">https://biostor.org/reference/522</ext-link></mixed-citation></ref><ref id="B42"><mixed-citation xmlns:xlink="http://www.w3.org/1999/xlink" xlink:type="simple"><person-group><name name-style="western"><surname>Xiao</surname><given-names>H</given-names></name><name name-style="western"><surname>Huang</surname><given-names>DW</given-names></name></person-group> (<year>2000</year>) <article-title>A taxonomic study on <italic><tp:taxon-name><tp:taxon-name-part taxon-name-part-type="genus">Asaphes</tp:taxon-name-part></tp:taxon-name></italic> (<tp:taxon-name><tp:taxon-name-part taxon-name-part-type="order">Hymenoptera</tp:taxon-name-part></tp:taxon-name>: <tp:taxon-name><tp:taxon-name-part taxon-name-part-type="family">Pteromalidae</tp:taxon-name-part></tp:taxon-name>) from China, with descriptions of four new species.</article-title><source>Entomologia Sinica</source><volume>7</volume>(<issue>3</issue>): <fpage>193</fpage>–<lpage>202</lpage>. <ext-link xlink:href="10.1111/j.1744-7917.2000.tb00407.x" ext-link-type="doi" xlink:type="simple">https://doi.org/10.1111/j.1744-7917.2000.tb00407.x</ext-link></mixed-citation></ref><ref id="B23"><mixed-citation xmlns:xlink="http://www.w3.org/1999/xlink" xlink:type="simple"><person-group><name name-style="western"><surname>Huang</surname><given-names>DW</given-names></name><name name-style="western"><surname>Xiao</surname><given-names>H</given-names></name></person-group> (<year>2005</year>) Zoological of China. Vol. 42. <tp:taxon-name><tp:taxon-name-part taxon-name-part-type="class">Insecta</tp:taxon-name-part></tp:taxon-name>. <tp:taxon-name><tp:taxon-name-part taxon-name-part-type="order">Hymenoptera</tp:taxon-name-part></tp:taxon-name> (<tp:taxon-name><tp:taxon-name-part taxon-name-part-type="family">Pteromalidae</tp:taxon-name-part></tp:taxon-name>). Science Press, Beijing, 272–281.</mixed-citation></ref><ref id="B34"><mixed-citation xmlns:xlink="http://www.w3.org/1999/xlink" xlink:type="simple"><person-group><name name-style="western"><surname>Noyes</surname><given-names>JS</given-names></name></person-group> (<year>2019</year>) Universal <tp:taxon-name><tp:taxon-name-part taxon-name-part-type="superfamily">Chalcidoidea</tp:taxon-name-part></tp:taxon-name> Database. <ext-link xlink:href="http://www.nhm.ac.uk/chalcidoids" ext-link-type="uri" xlink:type="simple">http://www.nhm.ac.uk/chalcidoids</ext-link>.</mixed-citation></ref></ref-list></tp:taxon-treatment>
